# Supplementary material for: N′-{2-[2-(4-Methoxyphenyl)ethenyl]phenyl}acetamide
Source: Acta Crystallogr Sect E Struct Rep Online. 2009 May 14;65(Pt 6):o1289. doi: 10.1107/S1600536809017395 (PMC2969691; doi:10.1107/S1600536809017395)
Supplement: Supplementary file 1 [file e-65-o1289-sup1.cif]

##############################################################################
###                                                                        ###
###        Electronic paper (Acta Crystallographica Section E)             ###
###                                                                        ###
##############################################################################
#                                                                            #
# This CIF contains the data in a paper accepted for publication in Acta     #
# Crystallographica Section E. It conforms to the requirements of Notes      #
# for Authors for Section E, and has been peer reviewed under the auspices   #
# of the IUCr Commission on Journals.                                        #
#                                                                            #
# Full details of the Crystallographic Information File format               #
# are given in the paper "The Crystallographic Information File (CIF):       #
# a New Standard Archive File for Crystallography" by S. R. Hall, F. H.      #
# Allen and I. D. Brown [Acta Cryst. (1991), A47, 655-685].                  #
#                                                                            #
# The current version of the core CIF dictionary is obtainable from          #
# ftp://ftp.iucr.org/pub/cif_core.dic. The current version number is 2.4.    #
#                                                                            #
# Software is freely available for graphical display of the structure(s) in  #
# this CIF.  For information consult the CIF home page http://www.iucr.org/  #
# cif/home.html                                                              #
#                                                                            #
# This file may be used for bona fide research purposes within the           #
# scientific community so long as proper attribution is given to the journal # 
# article from which it was obtained.                                        #
#                                                                            #
##############################################################################
                                             
data_global
_audit_creation_method     SHELXL-97
_journal_date_recd_electronic     2009-05-05
_journal_date_accepted     2009-05-08
_journal_name_full     'Acta Crystallographica, Section E'
_journal_year     2009
_journal_volume     65
_journal_issue      6
_journal_page_first     o1289
_journal_page_last     o1289
_journal_paper_category     QO
_journal_coeditor_code     HG2513
_publ_contact_author
;
Dr. Seik Weng Ng
Department of Chemistry
University of Malaya
50603 Kuala Lumpur
Malaysia
;
_publ_contact_author_email     seikweng@um.edu.my
_publ_contact_author_fax     '03 7967 4193'
_publ_contact_author_phone     '03 7967 6778'
_publ_section_title
;
<i>N</i>'-{2-[2-(4-Methoxyphenyl)ethenyl]phenyl}acetamide
;
loop_
    _publ_author_name
    _publ_author_address
    'Ahmad, Kartini'
;
Department of Chemistry
University of Malaya
50603 Kuala Lumpur
Malaysia
;
    'Thomas, Noel F.'
;
Department of Chemistry
University of Malaya
50603 Kuala Lumpur
Malaysia
;
    'Din, Mohd Fadzli'
;
Department of Chemistry
University of Malaya
50603 Kuala Lumpur
Malaysia
;
    'Awang, Khalijah'
;
Department of Chemistry
University of Malaya
50603 Kuala Lumpur
Malaysia
;
    'Ng, Seik Weng'
;
Department of Chemistry
University of Malaya
50603 Kuala Lumpur
Malaysia
;
_publ_section_synopsis     .
data_I
_audit_creation_method     SHELXL-97
_chemical_name_systematic
;
<i>N</i>'-{2-[2-(4-Methoxyphenyl)ethenyl]phenyl}acetamide
;
_chemical_name_common     ?
_chemical_formula_moiety     'C17 H17 N O2'
_chemical_formula_sum     'C17 H17 N O2'
_chemical_formula_iupac     'C17 H17 N O2'
_chemical_formula_weight     267.32
_chemical_melting_point     ?
_symmetry_cell_setting     Monoclinic
_symmetry_space_group_name_H-M     'P 21'
_symmetry_space_group_name_Hall     'P 2yb'
loop_
    _symmetry_equiv_pos_as_xyz
    'x, y, z'
    '-x, y+1/2, -z'
_cell_length_a     5.42250(10)
_cell_length_b     9.4222(2)
_cell_length_c     13.5653(3)
_cell_angle_alpha     90.00
_cell_angle_beta     98.4020(10)
_cell_angle_gamma     90.00
_cell_volume     685.64(2)
_cell_formula_units_Z     2
_cell_measurement_reflns_used     3188
_cell_measurement_theta_min     2.6
_cell_measurement_theta_max     28.3
_cell_measurement_temperature     100(2)
_exptl_crystal_description     Block
_exptl_crystal_colour     Colorless
_exptl_crystal_size_max     0.25
_exptl_crystal_size_mid     0.20
_exptl_crystal_size_min     0.20
_exptl_crystal_density_diffrn     1.295
_exptl_crystal_density_meas     ?
_exptl_crystal_density_method     'not measured'
_exptl_crystal_F_000     284
_exptl_absorpt_coefficient_mu     0.085
_exptl_absorpt_correction_type     None
_exptl_absorpt_process_details     ?
_exptl_absorpt_correction_T_min     ?
_exptl_absorpt_correction_T_max     ?
_diffrn_ambient_temperature     100(2)
_diffrn_radiation_type     MoK\a
_diffrn_radiation_wavelength     0.71073
_diffrn_radiation_source     'fine-focus sealed tube'
_diffrn_radiation_monochromator     graphite
_diffrn_measurement_device_type     'Bruker SMART APEX diffractometer'
_diffrn_measurement_method     '\w scans'
_diffrn_detector_area_resol_mean     ?
_diffrn_reflns_number     4781
_diffrn_reflns_av_R_equivalents     0.0161
_diffrn_reflns_av_sigmaI/netI     0.0198
_diffrn_reflns_theta_min     1.52
_diffrn_reflns_theta_max     27.50
_diffrn_reflns_theta_full     27.50
_diffrn_measured_fraction_theta_max     0.994
_diffrn_measured_fraction_theta_full     0.994
_diffrn_reflns_limit_h_min     -7
_diffrn_reflns_limit_h_max     6
_diffrn_reflns_limit_k_min     -11
_diffrn_reflns_limit_k_max     12
_diffrn_reflns_limit_l_min     -17
_diffrn_reflns_limit_l_max     17
_diffrn_standards_number     0
_diffrn_standards_interval_count     0
_diffrn_standards_interval_time     0
_diffrn_standards_decay_%     0
_reflns_number_total     1654
_reflns_number_gt     1605
_reflns_threshold_expression     I>2\s(I)
_refine_ls_structure_factor_coef     Fsqd
_refine_ls_matrix_type     full
_refine_ls_R_factor_all     0.0339
_refine_ls_R_factor_gt     0.0329
_refine_ls_wR_factor_gt     0.0948
_refine_ls_wR_factor_ref     0.0960
_refine_ls_goodness_of_fit_ref     1.047
_refine_ls_restrained_S_all     1.047
_refine_ls_number_reflns     1654
_refine_ls_number_parameters     187
_refine_ls_number_restraints     2
_refine_ls_hydrogen_treatment     mixed
_refine_ls_weighting_scheme     calc
_refine_ls_weighting_details
         'calc w=1/[\s^2^(Fo^2^)+(0.0726P)^2^+0.0800P] where P=(Fo^2^+2Fc^2^)/3'
_atom_sites_solution_hydrogens     geom
_atom_sites_solution_primary     direct
_atom_sites_solution_secondary     difmap
_refine_ls_shift/su_max     0.001
_refine_ls_shift/su_mean     0.001
_refine_diff_density_max     0.251
_refine_diff_density_min     -0.216
_refine_ls_extinction_method     none
_refine_ls_extinction_coef     ?
_refine_ls_abs_structure_details     ?
_refine_ls_abs_structure_Flack     .
loop_
    _atom_type_symbol
    _atom_type_description
    _atom_type_scat_dispersion_real
    _atom_type_scat_dispersion_imag
    _atom_type_scat_source
    'C' 'C' 0.0033 0.0000
                         'International Tables Vol C Tables 4.2.6.8 and 6.1.1.4'
    'H' 'H' 0.0000 0.0000
                         'International Tables Vol C Tables 4.2.6.8 and 6.1.1.4'
    'N' 'N' 0.0061 0.0000
                         'International Tables Vol C Tables 4.2.6.8 and 6.1.1.4'
    'O' 'O' 0.0106 0.0000
                         'International Tables Vol C Tables 4.2.6.8 and 6.1.1.4'
_computing_data_collection     'APEX2 (Bruker, 2008)'
_computing_cell_refinement     'SAINT (Bruker, 2008)'
_computing_data_reduction     'SAINT (Bruker, 2008)'
_computing_structure_solution     'SHELXS97 (Sheldrick, 2008)'
_computing_structure_refinement     'SHELXL97 (Sheldrick, 2008)'
_computing_molecular_graphics     'X-Seed (Barbour, 2001)'
_computing_publication_material     'publCIF (Westrip, 2009)'
loop_
    _atom_site_type_symbol
    _atom_site_label
    _atom_site_fract_x
    _atom_site_fract_y
    _atom_site_fract_z
    _atom_site_U_iso_or_equiv
    _atom_site_adp_type
    _atom_site_calc_flag
    _atom_site_refinement_flags
    _atom_site_occupancy
    _atom_site_disorder_assembly
    _atom_site_disorder_group
    O O1 0.5611(2) -0.00004(14) 0.48762(9) 0.0210(3) Uani d . 1 . .
    O O2 0.0298(2) 0.84291(14) 0.93515(9) 0.0198(3) Uani d . 1 . .
    N N1 0.6516(3) 0.22034(16) 0.55197(10) 0.0142(3) Uani d D 1 . .
    H H1 0.597(4) 0.3083(13) 0.5476(17) 0.021(6) Uiso d D 1 . .
    C C1 0.8511(3) 0.18307(17) 0.62796(11) 0.0137(3) Uani d . 1 . .
    C C2 1.0223(3) 0.07880(19) 0.60968(12) 0.0167(3) Uani d . 1 . .
    H H2 0.9996 0.0294 0.5480 0.020 Uiso calc R 1 . .
    C C3 1.2247(3) 0.0471(2) 0.68092(13) 0.0178(3) Uani d . 1 . .
    H H3 1.3400 -0.0242 0.6683 0.021 Uiso calc R 1 . .
    C C4 1.2586(3) 0.12030(19) 0.77122(13) 0.0186(4) Uani d . 1 . .
    H H4 1.3989 0.1001 0.8198 0.022 Uiso calc R 1 . .
    C C5 1.0881(3) 0.22226(19) 0.79020(12) 0.0163(3) Uani d . 1 . .
    H H5 1.1130 0.2709 0.8522 0.020 Uiso calc R 1 . .
    C C6 0.8790(3) 0.25582(17) 0.72004(12) 0.0134(3) Uani d . 1 . .
    C C7 0.5199(3) 0.12874(19) 0.48755(12) 0.0154(3) Uani d . 1 . .
    C C8 0.3184(3) 0.1947(2) 0.41365(12) 0.0197(4) Uani d . 1 . .
    H H8A 0.1965 0.1219 0.3881 0.030 Uiso calc R 1 . .
    H H8B 0.3925 0.2354 0.3583 0.030 Uiso calc R 1 . .
    H H8C 0.2351 0.2697 0.4465 0.030 Uiso calc R 1 . .
    C C9 0.6925(3) 0.36010(18) 0.74194(12) 0.0138(3) Uani d . 1 . .
    H H9 0.5492 0.3725 0.6934 0.017 Uiso calc R 1 . .
    C C10 0.7082(3) 0.43902(18) 0.82474(12) 0.0139(3) Uani d . 1 . .
    H H10 0.8543 0.4281 0.8721 0.017 Uiso calc R 1 . .
    C C11 0.5219(3) 0.54060(17) 0.84945(12) 0.0133(3) Uani d . 1 . .
    C C12 0.3218(3) 0.58920(19) 0.78032(12) 0.0167(3) Uani d . 1 . .
    H H12 0.2993 0.5521 0.7145 0.020 Uiso calc R 1 . .
    C C13 0.1558(3) 0.6903(2) 0.80590(12) 0.0176(4) Uani d . 1 . .
    H H13 0.0238 0.7230 0.7574 0.021 Uiso calc R 1 . .
    C C14 0.1830(3) 0.74359(17) 0.90263(13) 0.0159(3) Uani d . 1 . .
    C C15 0.3793(3) 0.6960(2) 0.97288(12) 0.0174(3) Uani d . 1 . .
    H H15 0.3988 0.7316 1.0391 0.021 Uiso calc R 1 . .
    C C16 0.5455(3) 0.59685(19) 0.94598(12) 0.0166(3) Uani d . 1 . .
    H H16 0.6794 0.5661 0.9943 0.020 Uiso calc R 1 . .
    C C17 -0.1752(3) 0.8937(2) 0.86533(13) 0.0195(4) Uani d . 1 . .
    H H17A -0.2719 0.9622 0.8983 0.029 Uiso calc R 1 . .
    H H17B -0.2822 0.8138 0.8405 0.029 Uiso calc R 1 . .
    H H17C -0.1116 0.9399 0.8094 0.029 Uiso calc R 1 . .
loop_
    _atom_site_aniso_label
    _atom_site_aniso_U_11
    _atom_site_aniso_U_22
    _atom_site_aniso_U_33
    _atom_site_aniso_U_12
    _atom_site_aniso_U_13
    _atom_site_aniso_U_23
    O1 0.0263(7) 0.0130(6) 0.0215(6) 0.0003(5) -0.0038(5) -0.0027(5)
    O2 0.0180(6) 0.0207(7) 0.0199(6) 0.0059(5) 0.0003(4) -0.0056(5)
    N1 0.0181(7) 0.0110(6) 0.0128(6) 0.0011(5) -0.0004(5) -0.0001(5)
    C1 0.0146(7) 0.0124(8) 0.0138(7) -0.0028(6) 0.0010(6) 0.0009(6)
    C2 0.0195(8) 0.0147(8) 0.0164(7) -0.0003(6) 0.0038(6) -0.0019(6)
    C3 0.0163(7) 0.0163(8) 0.0214(8) 0.0033(7) 0.0051(6) 0.0014(7)
    C4 0.0145(7) 0.0181(8) 0.0221(8) 0.0011(7) -0.0005(6) 0.0026(7)
    C5 0.0171(8) 0.0165(8) 0.0146(7) -0.0010(7) -0.0002(6) -0.0011(6)
    C6 0.0157(8) 0.0107(7) 0.0139(7) -0.0019(6) 0.0019(6) 0.0002(6)
    C7 0.0191(8) 0.0149(9) 0.0122(7) -0.0011(6) 0.0021(6) -0.0003(6)
    C8 0.0239(8) 0.0181(9) 0.0151(8) 0.0006(7) -0.0042(6) 0.0003(6)
    C9 0.0142(7) 0.0131(7) 0.0135(7) 0.0001(6) -0.0003(5) 0.0003(6)
    C10 0.0160(7) 0.0115(7) 0.0139(7) 0.0002(6) 0.0014(5) 0.0020(6)
    C11 0.0153(7) 0.0108(8) 0.0140(7) -0.0011(6) 0.0028(6) 0.0006(6)
    C12 0.0191(8) 0.0164(8) 0.0137(7) -0.0003(7) -0.0004(6) -0.0031(6)
    C13 0.0155(8) 0.0186(9) 0.0173(8) 0.0007(7) -0.0020(6) -0.0021(7)
    C14 0.0151(7) 0.0126(8) 0.0203(8) -0.0001(6) 0.0032(6) -0.0010(6)
    C15 0.0225(8) 0.0174(8) 0.0121(7) 0.0011(7) 0.0022(6) -0.0019(6)
    C16 0.0194(8) 0.0161(8) 0.0134(7) 0.0015(7) -0.0008(6) 0.0008(6)
    C17 0.0165(8) 0.0179(8) 0.0236(8) 0.0030(7) 0.0012(6) 0.0005(7)
loop_
    _geom_bond_atom_site_label_1
    _geom_bond_atom_site_label_2
    _geom_bond_site_symmetry_2
    _geom_bond_distance
    _geom_bond_publ_flag
    O1 C7 . 1.234(2) ?
    O2 C14 . 1.367(2) ?
    O2 C17 . 1.433(2) ?
    N1 C7 . 1.355(2) ?
    N1 C1 . 1.425(2) ?
    N1 H1 . 0.879(10) ?
    C1 C2 . 1.398(2) ?
    C1 C6 . 1.413(2) ?
    C2 C3 . 1.385(2) ?
    C2 H2 . 0.9500 ?
    C3 C4 . 1.394(3) ?
    C3 H3 . 0.9500 ?
    C4 C5 . 1.383(2) ?
    C4 H4 . 0.9500 ?
    C5 C6 . 1.406(2) ?
    C5 H5 . 0.9500 ?
    C6 C9 . 1.471(2) ?
    C7 C8 . 1.505(2) ?
    C8 H8A . 0.9800 ?
    C8 H8B . 0.9800 ?
    C8 H8C . 0.9800 ?
    C9 C10 . 1.339(2) ?
    C9 H9 . 0.9500 ?
    C10 C11 . 1.465(2) ?
    C10 H10 . 0.9500 ?
    C11 C16 . 1.401(2) ?
    C11 C12 . 1.403(2) ?
    C12 C13 . 1.389(2) ?
    C12 H12 . 0.9500 ?
    C13 C14 . 1.393(2) ?
    C13 H13 . 0.9500 ?
    C14 C15 . 1.395(2) ?
    C15 C16 . 1.384(2) ?
    C15 H15 . 0.9500 ?
    C16 H16 . 0.9500 ?
    C17 H17A . 0.9800 ?
    C17 H17B . 0.9800 ?
    C17 H17C . 0.9800 ?
loop_
    _geom_angle_atom_site_label_1
    _geom_angle_atom_site_label_2
    _geom_angle_atom_site_label_3
    _geom_angle_site_symmetry_1
    _geom_angle_site_symmetry_3
    _geom_angle
    _geom_angle_publ_flag
    C14 O2 C17 . . 117.70(13) ?
    C7 N1 C1 . . 125.62(15) ?
    C7 N1 H1 . . 114.7(15) ?
    C1 N1 H1 . . 119.5(15) ?
    C2 C1 C6 . . 120.61(15) ?
    C2 C1 N1 . . 119.89(14) ?
    C6 C1 N1 . . 119.45(14) ?
    C3 C2 C1 . . 120.45(15) ?
    C3 C2 H2 . . 119.8 ?
    C1 C2 H2 . . 119.8 ?
    C2 C3 C4 . . 119.71(16) ?
    C2 C3 H3 . . 120.1 ?
    C4 C3 H3 . . 120.1 ?
    C5 C4 C3 . . 120.08(16) ?
    C5 C4 H4 . . 120.0 ?
    C3 C4 H4 . . 120.0 ?
    C4 C5 C6 . . 121.68(15) ?
    C4 C5 H5 . . 119.2 ?
    C6 C5 H5 . . 119.2 ?
    C5 C6 C1 . . 117.44(15) ?
    C5 C6 C9 . . 121.59(14) ?
    C1 C6 C9 . . 120.95(14) ?
    O1 C7 N1 . . 123.22(16) ?
    O1 C7 C8 . . 121.35(16) ?
    N1 C7 C8 . . 115.43(16) ?
    C7 C8 H8A . . 109.5 ?
    C7 C8 H8B . . 109.5 ?
    H8A C8 H8B . . 109.5 ?
    C7 C8 H8C . . 109.5 ?
    H8A C8 H8C . . 109.5 ?
    H8B C8 H8C . . 109.5 ?
    C10 C9 C6 . . 125.37(14) ?
    C10 C9 H9 . . 117.3 ?
    C6 C9 H9 . . 117.3 ?
    C9 C10 C11 . . 126.38(15) ?
    C9 C10 H10 . . 116.8 ?
    C11 C10 H10 . . 116.8 ?
    C16 C11 C12 . . 117.21(15) ?
    C16 C11 C10 . . 119.28(15) ?
    C12 C11 C10 . . 123.48(14) ?
    C13 C12 C11 . . 121.52(15) ?
    C13 C12 H12 . . 119.2 ?
    C11 C12 H12 . . 119.2 ?
    C12 C13 C14 . . 119.98(15) ?
    C12 C13 H13 . . 120.0 ?
    C14 C13 H13 . . 120.0 ?
    O2 C14 C13 . . 124.45(15) ?
    O2 C14 C15 . . 116.02(14) ?
    C13 C14 C15 . . 119.53(15) ?
    C16 C15 C14 . . 119.89(15) ?
    C16 C15 H15 . . 120.1 ?
    C14 C15 H15 . . 120.1 ?
    C15 C16 C11 . . 121.86(15) ?
    C15 C16 H16 . . 119.1 ?
    C11 C16 H16 . . 119.1 ?
    O2 C17 H17A . . 109.5 ?
    O2 C17 H17B . . 109.5 ?
    H17A C17 H17B . . 109.5 ?
    O2 C17 H17C . . 109.5 ?
    H17A C17 H17C . . 109.5 ?
    H17B C17 H17C . . 109.5 ?
loop_
    _geom_torsion_atom_site_label_1
    _geom_torsion_atom_site_label_2
    _geom_torsion_atom_site_label_3
    _geom_torsion_atom_site_label_4
    _geom_torsion_site_symmetry_1
    _geom_torsion_site_symmetry_2
    _geom_torsion_site_symmetry_3
    _geom_torsion_site_symmetry_4
    _geom_torsion
    _geom_torsion_publ_flag
    C7 N1 C1 C2 . . . . 38.5(2) ?
    C7 N1 C1 C6 . . . . -143.74(16) ?
    C6 C1 C2 C3 . . . . -1.2(2) ?
    N1 C1 C2 C3 . . . . 176.45(14) ?
    C1 C2 C3 C4 . . . . -0.4(3) ?
    C2 C3 C4 C5 . . . . 1.2(3) ?
    C3 C4 C5 C6 . . . . -0.4(3) ?
    C4 C5 C6 C1 . . . . -1.1(2) ?
    C4 C5 C6 C9 . . . . 177.47(16) ?
    C2 C1 C6 C5 . . . . 2.0(2) ?
    N1 C1 C6 C5 . . . . -175.74(15) ?
    C2 C1 C6 C9 . . . . -176.66(14) ?
    N1 C1 C6 C9 . . . . 5.6(2) ?
    C1 N1 C7 O1 . . . . -0.4(3) ?
    C1 N1 C7 C8 . . . . -179.72(14) ?
    C5 C6 C9 C10 . . . . 4.8(3) ?
    C1 C6 C9 C10 . . . . -176.68(16) ?
    C6 C9 C10 C11 . . . . -178.20(15) ?
    C9 C10 C11 C16 . . . . 169.14(16) ?
    C9 C10 C11 C12 . . . . -12.9(3) ?
    C16 C11 C12 C13 . . . . 0.9(2) ?
    C10 C11 C12 C13 . . . . -177.13(16) ?
    C11 C12 C13 C14 . . . . -1.3(3) ?
    C17 O2 C14 C13 . . . . 1.1(2) ?
    C17 O2 C14 C15 . . . . -179.56(15) ?
    C12 C13 C14 O2 . . . . -179.96(16) ?
    C12 C13 C14 C15 . . . . 0.8(3) ?
    O2 C14 C15 C16 . . . . -179.11(15) ?
    C13 C14 C15 C16 . . . . 0.2(3) ?
    C14 C15 C16 C11 . . . . -0.7(3) ?
    C12 C11 C16 C15 . . . . 0.1(2) ?
    C10 C11 C16 C15 . . . . 178.23(16) ?
loop_
    _geom_hbond_atom_site_label_D
    _geom_hbond_atom_site_label_H
    _geom_hbond_atom_site_label_A
    _geom_hbond_site_symmetry_A
    _geom_hbond_distance_DH
    _geom_hbond_distance_HA
    _geom_hbond_distance_DA
    _geom_hbond_angle_DHA
    _geom_hbond_publ_flag
    N1 H1 O1 2_656 0.880(10)
                           2.030(10)
                                   2.895(2) 169(2) yes
