# Supplementary material for: N′-{2-[2-(4-Methoxyphenyl)ethenyl]phenyl}acetamide
Source: Acta Crystallogr Sect E Struct Rep Online. 2009 May 14;65(Pt 6):o1289. doi: 10.1107/S1600536809017395 (PMC2969691; doi:10.1107/S1600536809017395)
Supplement: Supplementary file 2 [file e-65-o1289-Isup2.hkl]

# 
# h,k,l, Fc-squared, Fo-squared, sigma(Fo-squared) and status flag 
# 
data_I
_shelx_title '  P21' 
_shelx_refln_list_code          4 
_shelx_F_calc_maximum       84.80 
_exptl_crystal_F_000       284.00 
_reflns_d_resolution_high  0.7697 
 
loop_ 
 _symmetry_equiv_pos_as_xyz 
 'x, y, z' 
 '-x, y+1/2, -z' 
 
_cell_length_a     5.4225 
_cell_length_b     9.4222 
_cell_length_c    13.5653 
_cell_angle_alpha  90.000 
_cell_angle_beta   98.402 
_cell_angle_gamma  90.000 
 
_shelx_F_squared_multiplier     1.000 
 
loop_ 
 _refln_index_h 
 _refln_index_k 
 _refln_index_l 
 _refln_F_squared_calc 
 _refln_F_squared_meas 
 _refln_F_squared_sigma 
 _refln_observed_status 
   1   0   0      169.15      164.25      2.03 o 
   2   0   0       18.73       19.64      0.42 o 
   3   0   0        0.01       -0.32      0.22 o 
   4   0   0        3.36        3.13      0.26 o 
   5   0   0       27.30       28.19      1.38 o 
   6   0   0      135.16      132.12      3.89 o 
   1   1   0     1015.83     1005.59      9.30 o 
   2   1   0        1.55        0.93      0.18 o 
   3   1   0      207.44      202.93      2.08 o 
   4   1   0      113.80      115.59      1.35 o 
   5   1   0      317.57      316.82      5.21 o 
   6   1   0        0.01        0.90      0.42 o 
   0   2   0     3129.60     3192.50     69.14 o 
   1   2   0     1689.47     1698.51     18.03 o 
   2   2   0      127.72      133.49      1.44 o 
   3   2   0       73.53       86.66      1.37 o 
   4   2   0      431.68      438.40      4.33 o 
   5   2   0        6.48        5.59      0.53 o 
   6   2   0       22.98       24.87      1.04 o 
   1   3   0      497.86      522.13      5.03 o 
   2   3   0      262.92      264.26      3.01 o 
   3   3   0       36.91       31.62      0.60 o 
   4   3   0      458.31      455.27      5.84 o 
   5   3   0      127.04      121.23      3.91 o 
   6   3   0       29.03       31.16      1.62 o 
   0   4   0       56.66       62.89      1.26 o 
   1   4   0        3.08        1.87      0.20 o 
   2   4   0      335.55      367.02      4.21 o 
   3   4   0       65.28       65.66      1.54 o 
   4   4   0      540.49      544.87      6.91 o 
   5   4   0       12.17       12.17      0.60 o 
   6   4   0       17.71       16.66      1.25 o 
   1   5   0      183.53      213.25      2.50 o 
   2   5   0       77.18       82.50      1.18 o 
   3   5   0      100.70       89.71      2.55 o 
   4   5   0       65.35       63.62      1.44 o 
   5   5   0       76.72       77.28      1.73 o 
   6   5   0        3.23        4.03      0.78 o 
   0   6   0      664.85      700.55     10.78 o 
   1   6   0       54.28       63.40      0.98 o 
   2   6   0       72.60       74.52      1.14 o 
   3   6   0        4.37        4.12      0.36 o 
   4   6   0       69.34       65.19      1.82 o 
   5   6   0       17.51       19.89      0.85 o 
   1   7   0       21.87       23.21      0.59 o 
   2   7   0       23.84       25.93      0.63 o 
   3   7   0       34.13       33.16      0.88 o 
   4   7   0       29.73       29.90      0.98 o 
   5   7   0       82.22       92.16      2.92 o 
   0   8   0      277.11      279.68      4.81 o 
   1   8   0       21.69       20.43      0.59 o 
   2   8   0       25.06       26.95      0.67 o 
   3   8   0      324.18      312.75      5.57 o 
   4   8   0        5.67        5.89      0.79 o 
   5   8   0        3.58        3.11      0.71 o 
   1   9   0       53.05       53.09      1.49 o 
   2   9   0       61.82       56.59      1.28 o 
   3   9   0        7.12        8.27      0.54 o 
   4   9   0       12.10       11.78      1.08 o 
   0  10   0       16.88       16.28      0.86 o 
   1  10   0       72.12       71.46      1.52 o 
   2  10   0        5.11        4.43      0.47 o 
   3  10   0        0.40       -0.12      0.32 o 
   4  10   0       65.92       67.15      2.63 o 
   1  11   0      168.47      168.20      2.82 o 
   2  11   0       32.22       29.92      1.00 o 
   3  11   0        6.19        6.91      0.97 o 
   0  12   0       56.32       56.47      2.40 o 
   1  12   0       50.14       48.77      2.19 o 
  -7   0   1       11.27        9.74      1.15 o 
  -6   0   1      113.76      116.49      3.53 o 
  -5   0   1       10.34        9.47      0.87 o 
  -4   0   1        0.00        0.25      0.20 o 
  -3   0   1        1.82        3.32      0.37 o 
  -2   0   1      178.13      184.93      4.62 o 
  -1   0   1      385.43      376.69      4.56 o 
   0   0   1        4.97        4.73      0.11 o 
   1   0   1      333.51      332.96      3.20 o 
   2   0   1       82.04       83.68      1.14 o 
   3   0   1       29.91       36.18      0.65 o 
   4   0   1        4.25        3.94      0.42 o 
   5   0   1      111.05      113.20      3.27 o 
   6   0   1       90.30       80.52      2.79 o 
  -6   1   1      315.60      314.25      5.35 o 
  -5   1   1      439.19      433.56      5.52 o 
  -4   1   1       57.06       58.91      0.84 o 
  -3   1   1      131.43      119.75      1.33 o 
  -2   1   1      220.54      217.91      1.97 o 
  -1   1   1     1188.90     1203.71     14.66 o 
   0   1   1      182.43      189.20      1.83 o 
   1   1   1     1207.37     1144.31     61.45 o 
   2   1   1      114.09      113.88      1.41 o 
   3   1   1      275.36      294.02      2.90 o 
   4   1   1       61.77       61.49      0.94 o 
   5   1   1       50.69       47.04      1.30 o 
   6   1   1        6.24        6.90      0.81 o 
  -6   2   1       26.78       30.36      1.43 o 
  -5   2   1       52.89       49.45      0.92 o 
  -4   2   1      162.01      161.86      2.06 o 
  -3   2   1      103.27      102.12      1.32 o 
  -2   2   1       15.25       16.81      1.01 o 
  -1   2   1     4554.98     4536.31     42.68 o 
   0   2   1      922.64      923.46      9.84 o 
   1   2   1      262.20      254.07      2.48 o 
   2   2   1      534.04      535.68      6.52 o 
   3   2   1      244.21      261.98      2.94 o 
   4   2   1        0.57        0.97      0.20 o 
   5   2   1      164.79      158.71      2.99 o 
   6   2   1       85.68       85.35      4.25 o 
  -6   3   1       19.76       21.06      1.29 o 
  -5   3   1       52.56       50.82      1.09 o 
  -4   3   1       76.53       69.64      1.25 o 
  -3   3   1      100.70       99.86      1.37 o 
  -2   3   1      847.64      892.20      9.45 o 
  -1   3   1       33.34       35.31      0.56 o 
   0   3   1        9.53       10.70      0.32 o 
   1   3   1      147.04      152.21      3.08 o 
   2   3   1      140.86      148.83      1.99 o 
   3   3   1       34.13       35.94      1.41 o 
   4   3   1      544.59      551.65      5.99 o 
   5   3   1       30.27       30.64      1.87 o 
   6   3   1       24.18       24.19      1.08 o 
  -6   4   1        3.38        2.70      0.68 o 
  -5   4   1       25.23       26.17      1.24 o 
  -4   4   1       64.80       62.95      1.20 o 
  -3   4   1      141.80      136.13      2.15 o 
  -2   4   1      169.53      168.07      1.83 o 
  -1   4   1      515.01      566.17      5.48 o 
   0   4   1      314.62      329.15      4.27 o 
   1   4   1       99.27      100.50      1.30 o 
   2   4   1        7.48        7.19      0.31 o 
   3   4   1       91.47       85.29      1.65 o 
   4   4   1       53.92       52.97      1.33 o 
   5   4   1       46.04       43.51      1.78 o 
   6   4   1       48.61       50.70      2.13 o 
  -6   5   1        6.41        9.07      0.98 o 
  -5   5   1       38.06       38.17      1.18 o 
  -4   5   1       28.81       28.97      1.01 o 
  -3   5   1      131.74      142.97      1.78 o 
  -2   5   1       42.51       40.16      0.65 o 
  -1   5   1      153.15      173.52      2.06 o 
   0   5   1       37.00       42.63      0.85 o 
   1   5   1      378.17      396.14      4.43 o 
   2   5   1       56.11       55.20      0.91 o 
   3   5   1       33.69       33.69      0.79 o 
   4   5   1       74.15       70.95      1.33 o 
   5   5   1       23.93       24.37      1.32 o 
   6   5   1       24.22       29.33      1.59 o 
  -5   6   1        8.68        8.67      0.86 o 
  -4   6   1       43.45       44.16      1.03 o 
  -3   6   1      224.25      225.44      3.19 o 
  -2   6   1        0.14        0.63      0.18 o 
  -1   6   1      274.67      324.01      3.68 o 
   0   6   1       86.90       98.68      1.37 o 
   1   6   1      129.63      130.38      1.72 o 
   2   6   1      419.97      430.03      5.74 o 
   3   6   1      291.64      283.45      3.84 o 
   4   6   1        3.80        3.37      0.40 o 
   5   6   1       10.86       11.06      0.66 o 
   6   6   1       12.43       13.83      1.19 o 
  -5   7   1       26.69       28.33      1.46 o 
  -4   7   1        5.29        4.62      0.70 o 
  -3   7   1       47.62       50.30      2.45 o 
  -2   7   1       17.74       16.59      0.79 o 
  -1   7   1       33.57       35.42      0.70 o 
   0   7   1       18.81       19.54      0.54 o 
   1   7   1       48.36       49.44      1.24 o 
   2   7   1      147.66      147.53      2.19 o 
   3   7   1       36.07       35.77      1.51 o 
   4   7   1       15.61       17.08      0.98 o 
   5   7   1       74.35       78.13      2.61 o 
  -5   8   1        1.72        1.97      0.67 o 
  -4   8   1        4.42        3.33      0.66 o 
  -3   8   1       64.74       63.27      1.75 o 
  -2   8   1       25.17       23.28      0.97 o 
  -1   8   1      139.53      135.67      1.64 o 
   0   8   1       26.79       25.96      0.67 o 
   1   8   1      179.20      173.95      2.02 o 
   2   8   1      219.12      228.83      2.94 o 
   3   8   1       18.19       18.84      0.64 o 
   4   8   1        9.61       10.01      0.94 o 
   5   8   1       34.21       40.35      1.85 o 
  -4   9   1        2.06        1.10      0.60 o 
  -3   9   1       32.58       33.15      1.27 o 
  -2   9   1      295.42      264.49      4.86 o 
  -1   9   1        1.17        0.88      0.30 o 
   0   9   1       57.79       60.04      1.26 o 
   1   9   1       15.18       16.63      0.50 o 
   2   9   1       29.23       30.58      0.91 o 
   3   9   1       10.55       10.79      1.02 o 
   4   9   1       65.80       76.72      2.73 o 
  -4  10   1       62.86       63.96      2.57 o 
  -3  10   1       19.53       20.21      1.48 o 
  -2  10   1       20.46       18.57      0.77 o 
  -1  10   1       28.93       26.79      0.89 o 
   0  10   1       24.28       25.48      0.85 o 
   1  10   1      112.38      110.25      2.01 o 
   2  10   1       50.65       48.16      1.21 o 
   3  10   1        0.94        2.34      0.71 o 
  -3  11   1        4.42        5.15      0.53 o 
  -2  11   1       31.19       29.35      1.43 o 
  -1  11   1       13.03       13.17      0.68 o 
   0  11   1       23.00       23.95      2.33 o 
   1  11   1       11.27       11.29      0.75 o 
   2  11   1        5.45        6.68      0.56 o 
  -1  12   1        1.00        0.97      0.66 o 
   0  12   1       14.14       16.20      0.96 o 
   1  12   1       53.76       56.71      1.70 o 
  -7   0   2        5.31        4.47      0.91 o 
  -6   0   2        1.99        2.85      0.74 o 
  -5   0   2      622.60      630.75      7.93 o 
  -4   0   2       26.83       28.43      0.70 o 
  -3   0   2       25.05       22.98      1.14 o 
  -2   0   2     1092.10     1126.20     13.42 o 
  -1   0   2     3580.27     2019.41     43.96 o 
   0   0   2       11.86        9.45      0.23 o 
   1   0   2      300.90      287.82      5.99 o 
   2   0   2     2173.46     2318.37     27.57 o 
   3   0   2      102.22      113.46      1.55 o 
   4   0   2       77.50       78.23      2.39 o 
   5   0   2        0.03       -0.06      0.45 o 
   6   0   2       20.31       20.67      1.38 o 
  -7   1   2        6.33        7.91      1.06 o 
  -6   1   2      302.96      308.56      5.87 o 
  -5   1   2      196.92      204.73      2.54 o 
  -4   1   2       13.45       13.65      0.39 o 
  -3   1   2       13.85       22.79      0.48 o 
  -2   1   2       88.63       89.53      1.00 o 
  -1   1   2      469.43      468.86      4.49 o 
   0   1   2     2878.77     2843.95     29.84 o 
   1   1   2      809.68      827.87      8.65 o 
   2   1   2      300.56      323.12      3.94 o 
   3   1   2      234.08      248.72      2.47 o 
   4   1   2       93.46       93.06      1.45 o 
   5   1   2       76.95       74.21      1.75 o 
   6   1   2       22.29       22.31      1.01 o 
  -6   2   2       81.73       83.05      2.76 o 
  -5   2   2      108.08       99.96      5.78 o 
  -4   2   2       37.41       35.17      0.70 o 
  -3   2   2      127.65      136.89      1.74 o 
  -2   2   2      676.60      728.48      7.73 o 
  -1   2   2     7191.03     6950.08     72.40 o 
   0   2   2       60.35       48.41      0.77 o 
   1   2   2     1100.44     1136.33     11.67 o 
   2   2   2      202.32      196.33      2.51 o 
   3   2   2      469.09      495.40      5.26 o 
   4   2   2        9.05        7.49      0.38 o 
   5   2   2      253.37      236.92      4.13 o 
   6   2   2       13.10       13.69      0.83 o 
  -6   3   2        0.46        0.43      0.50 o 
  -5   3   2       20.57       20.27      1.03 o 
  -4   3   2       17.82       16.25      1.00 o 
  -3   3   2      175.43      189.79      2.76 o 
  -2   3   2     1342.92     1467.34     13.82 o 
  -1   3   2       67.15       66.25      0.77 o 
   0   3   2      417.02      402.70      4.44 o 
   1   3   2      140.87      145.44      1.67 o 
   2   3   2       20.99       22.60      0.52 o 
   3   3   2       33.78       30.22      0.67 o 
   4   3   2      532.81      522.08      6.47 o 
   5   3   2       40.37       38.55      1.24 o 
   6   3   2        0.66        1.04      0.45 o 
  -6   4   2        2.30        2.34      0.65 o 
  -5   4   2       69.12       66.67      1.33 o 
  -4   4   2       13.51       13.27      0.60 o 
  -3   4   2       72.00       78.37      1.03 o 
  -2   4   2      806.10      874.31      8.36 o 
  -1   4   2     1711.97     1863.20     17.49 o 
   0   4   2       78.11       93.05      1.74 o 
   1   4   2      131.91      136.92      1.50 o 
   2   4   2      206.91      219.89      2.96 o 
   3   4   2      285.58      275.36      3.58 o 
   4   4   2       80.61       77.06      1.35 o 
   5   4   2       15.24       15.07      0.80 o 
   6   4   2        2.81        2.64      0.54 o 
  -5   5   2       13.91       14.81      0.82 o 
  -4   5   2       77.94       83.90      1.35 o 
  -3   5   2       73.83       82.56      1.26 o 
  -2   5   2      379.66      394.23      3.96 o 
  -1   5   2      106.43      107.39      1.25 o 
   0   5   2       37.60       45.04      0.88 o 
   1   5   2       75.86       88.29      1.09 o 
   2   5   2        8.49        8.94      0.46 o 
   3   5   2      644.86      630.62      7.91 o 
   4   5   2       43.85       41.98      0.97 o 
   5   5   2       41.26       40.49      1.75 o 
   6   5   2        4.00        4.79      0.87 o 
  -5   6   2       77.51       77.05      1.98 o 
  -4   6   2      113.71       99.06      1.91 o 
  -3   6   2       71.58       72.72      1.22 o 
  -2   6   2       15.58       20.98      0.55 o 
  -1   6   2       64.05       72.94      1.04 o 
   0   6   2      241.97      255.01      3.52 o 
   1   6   2       69.60       75.15      1.00 o 
   2   6   2      175.44      184.14      2.25 o 
   3   6   2      289.64      282.04      3.29 o 
   4   6   2        7.43        7.71      0.76 o 
   5   6   2        3.46        3.19      0.74 o 
  -5   7   2        0.06        0.43      0.48 o 
  -4   7   2       75.89       78.09      2.03 o 
  -3   7   2       27.99       21.69      1.34 o 
  -2   7   2       72.94       71.82      2.47 o 
  -1   7   2        1.07        1.22      0.20 o 
   0   7   2      291.94      311.54      4.29 o 
   1   7   2       11.95       10.98      0.37 o 
   2   7   2       69.27       73.28      1.15 o 
   3   7   2       70.80       70.63      1.36 o 
   4   7   2        3.93        4.55      0.49 o 
   5   7   2       27.43       25.62      1.49 o 
  -5   8   2       66.79       75.39      2.70 o 
  -4   8   2        1.90        2.14      0.52 o 
  -3   8   2       26.39       27.89      1.42 o 
  -2   8   2       39.25       33.65      1.17 o 
  -1   8   2      149.76      136.76      2.77 o 
   0   8   2       27.14       23.86      0.64 o 
   1   8   2       68.47       72.43      1.07 o 
   2   8   2       50.65       50.76      0.94 o 
   3   8   2      135.81      140.29      4.18 o 
   4   8   2       37.32       40.12      1.24 o 
  -4   9   2        0.39        0.68      0.48 o 
  -3   9   2      167.76      156.97      3.33 o 
  -2   9   2       13.87       13.39      0.89 o 
  -1   9   2       12.04        9.94      0.55 o 
   0   9   2       52.22       50.25      1.01 o 
   1   9   2       51.97       52.85      1.05 o 
   2   9   2       21.33       22.97      0.91 o 
   3   9   2        3.16        4.58      0.73 o 
   4   9   2       22.27       24.31      1.46 o 
  -4  10   2       32.73       32.59      1.41 o 
  -3  10   2       11.38       12.19      1.03 o 
  -2  10   2       32.60       29.53      1.58 o 
  -1  10   2      133.55      133.47      2.33 o 
   0  10   2       88.48       86.30      1.67 o 
   1  10   2       41.63       41.31      1.10 o 
   2  10   2       18.16       19.41      0.88 o 
   3  10   2        7.73        9.12      0.98 o 
  -3  11   2        7.56        7.69      0.62 o 
  -2  11   2       27.94       29.10      1.01 o 
  -1  11   2       23.00       21.80      0.85 o 
   0  11   2        3.04        3.02      0.52 o 
   1  11   2      318.60      317.80      5.52 o 
   2  11   2       10.63       10.62      0.74 o 
  -1  12   2        4.87        5.43      1.67 o 
   0  12   2       16.36       16.46      1.31 o 
   1  12   2       25.23       26.32      1.15 o 
  -6   0   3       82.54       88.36      2.93 o 
  -5   0   3       28.30       30.11      0.81 o 
  -4   0   3       21.11       20.50      0.60 o 
  -3   0   3       22.82       29.29      0.64 o 
  -2   0   3      213.99      221.10      3.56 o 
  -1   0   3     2654.95     2294.17    308.25 o 
   0   0   3     1454.38     1376.02     19.76 o 
   1   0   3       16.24       10.22      0.53 o 
   2   0   3       81.68       85.33      1.41 o 
   3   0   3      258.53      254.76      4.24 o 
   4   0   3        1.47        1.65      0.49 o 
   5   0   3      160.08      144.34      3.96 o 
   6   0   3        0.96        1.60      0.67 o 
  -7   1   3       52.11       56.71      2.38 o 
  -6   1   3       94.39       97.60      3.07 o 
  -5   1   3       28.55       32.21      0.90 o 
  -4   1   3      139.92      142.92      1.86 o 
  -3   1   3      433.53      462.30      4.51 o 
  -2   1   3       80.36       84.91      1.19 o 
  -1   1   3     1652.48     1646.59     21.76 o 
   0   1   3     1950.30     1946.52     20.35 o 
   1   1   3       84.86       88.64      1.02 o 
   2   1   3      154.38      169.24      2.18 o 
   3   1   3      106.94      131.56      1.82 o 
   4   1   3       53.03       52.69      1.41 o 
   5   1   3        9.94        9.71      1.23 o 
   6   1   3       28.35       30.70      1.45 o 
  -6   2   3       55.42       58.55      2.21 o 
  -5   2   3       81.95       83.28      1.32 o 
  -4   2   3       67.67       70.51      1.36 o 
  -3   2   3        3.12        3.43      0.29 o 
  -2   2   3      490.75      527.94      5.69 o 
  -1   2   3     2128.88     2125.29     25.92 o 
   0   2   3      239.05      251.83      2.75 o 
   1   2   3      888.36      932.17      9.61 o 
   2   2   3      379.73      422.87      4.43 o 
   3   2   3       30.28       37.29      0.93 o 
   4   2   3      178.51      173.86      3.10 o 
   5   2   3       16.26       15.82      0.79 o 
   6   2   3       18.09       17.56      0.93 o 
  -6   3   3       10.33       12.01      1.04 o 
  -5   3   3       18.64       21.48      0.62 o 
  -4   3   3        9.02       10.63      0.52 o 
  -3   3   3       43.31       45.03      0.79 o 
  -2   3   3      110.37      111.13      1.42 o 
  -1   3   3      897.27      927.62      9.85 o 
   0   3   3      199.02      206.31      2.77 o 
   1   3   3      249.05      253.96      2.78 o 
   2   3   3        5.48        8.75      0.48 o 
   3   3   3       16.07       20.13      0.81 o 
   4   3   3      121.38      118.52      1.82 o 
   5   3   3       31.65       31.85      1.12 o 
   6   3   3       71.55       77.20      1.98 o 
  -6   4   3       23.52       26.92      1.44 o 
  -5   4   3       19.55       18.69      1.62 o 
  -4   4   3      157.61      158.22      2.65 o 
  -3   4   3       13.39       15.70      0.70 o 
  -2   4   3      644.10      657.39      8.34 o 
  -1   4   3       22.24       24.24      0.44 o 
   0   4   3      241.77      264.48      3.55 o 
   1   4   3      601.65      656.38      8.04 o 
   2   4   3       26.39       27.23      0.47 o 
   3   4   3       58.08       56.63      1.14 o 
   4   4   3      227.96      218.28      3.02 o 
   5   4   3       14.46       13.64      0.98 o 
   6   4   3        1.71        1.94      0.52 o 
  -6   5   3       48.34       58.09      2.21 o 
  -5   5   3        6.25        8.18      0.89 o 
  -4   5   3      109.18       95.94      1.48 o 
  -3   5   3      209.45      204.33      2.55 o 
  -2   5   3        6.51        7.45      0.31 o 
  -1   5   3      103.30      106.20      1.22 o 
   0   5   3       72.68       73.73      1.25 o 
   1   5   3      138.50      153.98      2.18 o 
   2   5   3       68.77       71.36      1.05 o 
   3   5   3      710.89      701.45      8.78 o 
   4   5   3       14.19       12.35      0.92 o 
   5   5   3        0.11       -0.68      0.45 o 
   6   5   3        3.15        5.12      0.90 o 
  -6   6   3       18.16       20.84      1.08 o 
  -5   6   3       67.60       62.75      1.77 o 
  -4   6   3       62.07       52.54      1.29 o 
  -3   6   3       85.36       77.04      1.89 o 
  -2   6   3        7.54        8.71      0.51 o 
  -1   6   3       26.51       28.53      0.61 o 
   0   6   3       31.93       25.65      0.67 o 
   1   6   3      104.84       93.39      1.31 o 
   2   6   3      513.01      526.50      5.76 o 
   3   6   3       58.37       55.33      1.16 o 
   4   6   3       31.93       31.24      0.87 o 
   5   6   3       50.09       52.81      2.15 o 
  -5   7   3        6.39        9.39      1.06 o 
  -4   7   3       11.95       10.55      0.78 o 
  -3   7   3      490.20      425.49      5.95 o 
  -2   7   3       22.96       22.06      0.77 o 
  -1   7   3       78.74       83.00      1.88 o 
   0   7   3       46.04       44.04      1.26 o 
   1   7   3        1.34        1.12      0.33 o 
   2   7   3      167.18      167.89      2.16 o 
   3   7   3      105.92      107.59      1.86 o 
   4   7   3       15.70       16.33      0.80 o 
   5   7   3       38.63       38.82      1.88 o 
  -5   8   3        0.67       -0.11      0.55 o 
  -4   8   3       31.23       27.20      1.16 o 
  -3   8   3        3.97        6.03      0.62 o 
  -2   8   3       58.31       48.61      1.44 o 
  -1   8   3       11.74       13.31      0.95 o 
   0   8   3       74.53       73.91      1.72 o 
   1   8   3      163.57      168.69      2.21 o 
   2   8   3      172.89      172.24      2.26 o 
   3   8   3       45.86       44.65      1.30 o 
   4   8   3       15.24       15.50      0.82 o 
  -4   9   3       74.29       76.55      2.16 o 
  -3   9   3       15.92       12.26      0.83 o 
  -2   9   3       97.58       93.51      2.27 o 
  -1   9   3       84.84       83.53      2.38 o 
   0   9   3      203.43      199.64      3.05 o 
   1   9   3      111.06      109.03      1.64 o 
   2   9   3        7.18        6.83      0.46 o 
   3   9   3        9.99       12.15      0.74 o 
   4   9   3        7.61        9.44      0.97 o 
  -4  10   3       26.05       25.87      1.48 o 
  -3  10   3        6.76        5.19      0.67 o 
  -2  10   3       52.60       45.64      1.54 o 
  -1  10   3       69.86       67.38      1.48 o 
   0  10   3      111.29      109.38      1.71 o 
   1  10   3      236.72      246.53      3.14 o 
   2  10   3        0.90        1.39      0.77 o 
   3  10   3        1.75        2.46      0.71 o 
  -2  11   3        4.15        4.73      0.52 o 
  -1  11   3       45.19       45.28      1.24 o 
   0  11   3        0.91        1.18      0.37 o 
   1  11   3       90.71       91.40      2.19 o 
   2  11   3        3.51        2.98      0.80 o 
   0  12   3       22.52       25.85      1.22 o 
  -5   0   4       60.67       60.31      1.51 o 
  -4   0   4       77.31       75.33      1.66 o 
  -3   0   4      550.23      538.83      6.88 o 
  -2   0   4      381.54      396.24      5.08 o 
  -1   0   4     2310.73     2153.78     44.25 o 
   0   0   4      250.09      255.12      3.18 o 
   1   0   4      280.64      268.34      5.72 o 
   2   0   4       37.17       62.12      1.77 o 
   3   0   4        1.42       -0.07      0.37 o 
   4   0   4       17.90       22.70      1.24 o 
   5   0   4       91.59       84.45      2.77 o 
   6   0   4        2.57        2.65      0.73 o 
  -5   1   4       67.12       68.49      1.17 o 
  -4   1   4       98.81      111.27      1.37 o 
  -3   1   4      463.08      483.38      5.34 o 
  -2   1   4       85.64       97.93      1.14 o 
  -1   1   4      227.15      225.73      2.58 o 
   0   1   4      634.10      633.74      5.93 o 
   1   1   4       79.41       84.34      1.01 o 
   2   1   4     1038.38     1132.12     13.26 o 
   3   1   4      201.38      224.48      2.91 o 
   4   1   4       15.84       16.20      1.24 o 
   5   1   4       62.09       57.36      1.53 o 
   6   1   4        5.84        5.62      0.71 o 
  -6   2   4       59.36       64.34      2.32 o 
  -5   2   4       27.74       27.03      0.69 o 
  -4   2   4       11.04       12.78      0.45 o 
  -3   2   4        7.59        7.54      0.44 o 
  -2   2   4      751.18      818.81     10.23 o 
  -1   2   4       87.17       88.06      1.15 o 
   0   2   4      159.91      157.17      1.80 o 
   1   2   4      438.99      464.16      4.42 o 
   2   2   4      348.04      361.99      4.45 o 
   3   2   4      118.64      115.40      1.67 o 
   4   2   4        2.51        2.13      0.68 o 
   5   2   4       50.47       44.38      1.32 o 
   6   2   4       18.73       19.30      1.36 o 
  -6   3   4        0.33        0.70      0.34 o 
  -5   3   4       25.66       25.02      0.68 o 
  -4   3   4       13.43       13.74      0.48 o 
  -3   3   4       19.49       20.70      0.55 o 
  -2   3   4      296.28      299.14      3.38 o 
  -1   3   4     1217.70     1322.04     16.25 o 
   0   3   4       50.67       58.85      0.80 o 
   1   3   4       33.51       35.01      0.51 o 
   2   3   4       18.38       14.58      0.31 o 
   3   3   4        2.77        2.07      0.38 o 
   4   3   4       72.52       71.62      1.65 o 
   5   3   4        6.72        8.00      0.63 o 
   6   3   4      108.95      112.99      2.58 o 
  -6   4   4        6.57        8.62      0.74 o 
  -5   4   4      109.84      101.77      2.07 o 
  -4   4   4       42.00       42.67      0.86 o 
  -3   4   4       36.42       39.04      0.74 o 
  -2   4   4     1851.69     1924.36     20.12 o 
  -1   4   4       59.84       70.36      1.25 o 
   0   4   4       13.60       10.92      0.55 o 
   1   4   4      416.90      439.56      4.72 o 
   2   4   4       40.27       42.71      0.63 o 
   3   4   4       91.40       84.81      1.26 o 
   4   4   4      232.32      208.64      3.66 o 
   5   4   4       22.96       21.58      0.98 o 
   6   4   4       42.89       45.98      1.53 o 
  -6   5   4        5.52        5.79      1.83 o 
  -5   5   4        4.25        5.16      0.51 o 
  -4   5   4      137.67      111.88      2.04 o 
  -3   5   4       95.52      102.61      1.47 o 
  -2   5   4      281.45      295.91      3.42 o 
  -1   5   4      112.07      109.63      1.80 o 
   0   5   4       41.28       40.61      0.88 o 
   1   5   4       64.28       63.26      1.12 o 
   2   5   4      131.54      139.45      1.77 o 
   3   5   4       54.04       52.03      0.93 o 
   4   5   4       19.08       18.67      0.58 o 
   5   5   4       32.68       32.94      1.03 o 
  -6   6   4       47.13       50.31      2.89 o 
  -5   6   4       10.47        8.40      0.61 o 
  -4   6   4       23.35       22.21      0.92 o 
  -3   6   4      221.43      245.12      3.69 o 
  -2   6   4       58.05       61.81      1.31 o 
  -1   6   4       39.00       45.86      1.23 o 
   0   6   4      108.85      106.67      2.89 o 
   1   6   4      118.99      127.71      1.96 o 
   2   6   4      129.33      122.25      1.65 o 
   3   6   4      144.11      135.89      2.19 o 
   4   6   4      155.41      154.21      3.15 o 
   5   6   4      105.57      108.99      3.42 o 
  -5   7   4       17.76       16.82      1.02 o 
  -4   7   4       44.87       44.02      1.24 o 
  -3   7   4       55.54       46.95      1.22 o 
  -2   7   4       60.43       61.47      1.37 o 
  -1   7   4       77.43       71.09      1.71 o 
   0   7   4       87.11       86.13      2.28 o 
   1   7   4       34.97       33.98      0.94 o 
   2   7   4      381.90      388.28      4.43 o 
   3   7   4      156.47      161.73      2.55 o 
   4   7   4      140.63      146.37      5.91 o 
   5   7   4       64.95       66.61      2.57 o 
  -5   8   4        9.78        9.94      0.75 o 
  -4   8   4       99.48       92.34      1.99 o 
  -3   8   4        6.40        6.52      0.73 o 
  -2   8   4       11.25       10.34      0.69 o 
  -1   8   4       15.92       16.51      0.84 o 
   0   8   4      309.01      309.78      5.34 o 
   1   8   4      149.15      150.75      2.04 o 
   2   8   4      143.89      143.95      1.98 o 
   3   8   4        0.65        0.53      0.33 o 
   4   8   4        3.58        4.14      0.54 o 
  -4   9   4       10.51       10.68      0.86 o 
  -3   9   4       38.56       37.13      1.91 o 
  -2   9   4       69.47       66.38      1.84 o 
  -1   9   4       15.57       15.38      0.84 o 
   0   9   4      262.93      259.16      4.43 o 
   1   9   4       63.09       66.97      1.20 o 
   2   9   4       72.17       74.31      1.66 o 
   3   9   4        5.87        5.55      0.94 o 
   4   9   4        6.83        7.47      0.68 o 
  -3  10   4        3.82        4.43      0.65 o 
  -2  10   4       53.07       56.18      1.75 o 
  -1  10   4        5.69        5.16      0.61 o 
   0  10   4       35.54       34.35      0.86 o 
   1  10   4      196.40      196.35      2.64 o 
   2  10   4        1.55        2.14      0.49 o 
   3  10   4        2.57        4.68      0.84 o 
  -2  11   4        3.03        3.46      0.62 o 
  -1  11   4        1.34        1.67      0.41 o 
   0  11   4       13.88       14.34      0.62 o 
   1  11   4       60.53       66.15      1.78 o 
   2  11   4       57.78       60.29      2.50 o 
  -6   0   5        1.00        0.96      0.58 o 
  -5   0   5      106.51      106.52      2.27 o 
  -4   0   5       14.06       16.34      0.83 o 
  -3   0   5      335.70      386.37      5.08 o 
  -2   0   5      522.09      518.05     11.62 o 
  -1   0   5       32.06       30.34      1.00 o 
   0   0   5       46.50       50.38      0.81 o 
   1   0   5      283.73      265.30      5.72 o 
   2   0   5        7.81        8.70      0.47 o 
   3   0   5      390.27      401.74      8.78 o 
   4   0   5       90.96       84.40      2.63 o 
   5   0   5        3.24        2.44      0.65 o 
   6   0   5        4.96        4.63      0.89 o 
  -6   1   5       27.18       29.33      1.13 o 
  -5   1   5       13.34       14.10      0.63 o 
  -4   1   5       18.09       20.29      0.51 o 
  -3   1   5       64.62       66.96      0.93 o 
  -2   1   5       52.97       59.54      0.80 o 
  -1   1   5      135.20      122.03      1.53 o 
   0   1   5      157.77      154.95      1.59 o 
   1   1   5      164.73      174.72      2.16 o 
   2   1   5      411.36      451.95      6.78 o 
   3   1   5       16.31       15.57      1.28 o 
   4   1   5      138.21      122.53      2.41 o 
   5   1   5      159.96      143.84      2.86 o 
   6   1   5        1.80        1.27      0.48 o 
  -6   2   5      156.76      159.47      3.24 o 
  -5   2   5       30.71       31.18      1.00 o 
  -4   2   5       63.00       66.70      1.34 o 
  -3   2   5      190.70      208.24      3.01 o 
  -2   2   5       71.31       71.91      1.03 o 
  -1   2   5      168.18      174.86      2.10 o 
   0   2   5     1034.86     1078.25     11.29 o 
   1   2   5      681.62      723.66      6.81 o 
   2   2   5      188.01      188.46      3.27 o 
   3   2   5       26.46       26.22      0.61 o 
   4   2   5       45.74       35.31      1.09 o 
   5   2   5       10.67        8.48      0.65 o 
   6   2   5        3.55        3.06      0.57 o 
  -6   3   5       19.79       21.95      1.12 o 
  -5   3   5      107.77       98.34      1.88 o 
  -4   3   5       50.16       52.35      0.96 o 
  -3   3   5       16.60       12.70      0.69 o 
  -2   3   5      139.93      142.33      2.17 o 
  -1   3   5      143.01      166.11      2.02 o 
   0   3   5      153.00      166.69      1.95 o 
   1   3   5      528.60      577.40      5.50 o 
   2   3   5        6.48        6.09      0.24 o 
   3   3   5      261.98      254.28      3.34 o 
   4   3   5       15.38       15.83      0.83 o 
   5   3   5       10.21        9.28      0.69 o 
   6   3   5       32.61       34.41      1.31 o 
  -6   4   5       27.07       25.63      1.14 o 
  -5   4   5       59.49       55.42      1.35 o 
  -4   4   5       15.42       14.99      0.51 o 
  -3   4   5        7.40        8.25      0.35 o 
  -2   4   5      405.82      400.89      5.36 o 
  -1   4   5      129.91      120.65      1.90 o 
   0   4   5      426.43      455.83      5.90 o 
   1   4   5      139.25      161.64      1.74 o 
   2   4   5        3.86        3.21      0.20 o 
   3   4   5       37.03       44.36      0.83 o 
   4   4   5       93.05       89.59      1.97 o 
   5   4   5        6.98        8.88      2.23 o 
  -6   5   5       18.69       20.66      1.06 o 
  -5   5   5       45.45       41.35      1.72 o 
  -4   5   5       79.73       60.41      1.88 o 
  -3   5   5       29.34       29.36      1.05 o 
  -2   5   5      863.29      872.14     11.10 o 
  -1   5   5       16.47       16.26      0.58 o 
   0   5   5       73.78       73.49      1.32 o 
   1   5   5        5.12        5.05      0.52 o 
   2   5   5      200.48      201.38      2.15 o 
   3   5   5      114.55      117.12      1.96 o 
   4   5   5        9.21        9.08      0.56 o 
   5   5   5       49.62       53.65      1.34 o 
  -6   6   5        6.31        4.71      0.66 o 
  -5   6   5       16.52       15.95      0.79 o 
  -4   6   5       20.64       18.64      1.30 o 
  -3   6   5      664.30      614.24      8.17 o 
  -2   6   5      133.82      135.25      2.27 o 
  -1   6   5       51.23       53.33      1.16 o 
   0   6   5       41.17       37.19      0.91 o 
   1   6   5       91.29       93.81      1.57 o 
   2   6   5      298.79      303.91      3.54 o 
   3   6   5       56.49       57.32      1.23 o 
   4   6   5      328.15      333.46      5.89 o 
   5   6   5       25.03       20.15      1.40 o 
  -5   7   5       26.06       22.40      1.87 o 
  -4   7   5      151.89      133.55      2.48 o 
  -3   7   5       19.48       18.71      0.78 o 
  -2   7   5        1.20        1.98      0.36 o 
  -1   7   5      475.02      463.79      6.30 o 
   0   7   5       71.98       70.42      1.68 o 
   1   7   5       35.18       32.86      0.95 o 
   2   7   5      380.89      382.96      4.40 o 
   3   7   5        5.94        7.20      0.50 o 
   4   7   5      121.13      122.11      5.38 o 
   5   7   5       36.58       34.81      1.89 o 
  -5   8   5       19.28       21.96      1.74 o 
  -4   8   5       78.48       73.82      1.75 o 
  -3   8   5       53.65       47.57      1.31 o 
  -2   8   5       60.76       56.11      2.15 o 
  -1   8   5       38.15       35.82      1.29 o 
   0   8   5      540.72      542.91      8.78 o 
   1   8   5        2.04        2.06      0.29 o 
   2   8   5       14.33       13.91      0.72 o 
   3   8   5        2.92        4.18      0.78 o 
   4   8   5        5.98        5.17      0.62 o 
  -4   9   5       96.25       85.00      6.49 o 
  -3   9   5       58.72       61.22      2.54 o 
  -2   9   5       11.90       10.31      0.75 o 
  -1   9   5       65.91       65.93      1.79 o 
   0   9   5      144.82      145.72      2.40 o 
   1   9   5      186.10      186.62      2.50 o 
   2   9   5      132.31      139.43      2.39 o 
   3   9   5        0.13        0.01      0.41 o 
  -3  10   5        7.89        7.80      0.78 o 
  -2  10   5       56.32       51.54      1.67 o 
  -1  10   5        0.87        0.91      0.72 o 
   0  10   5      125.94      130.93      2.28 o 
   1  10   5       92.43       91.10      1.55 o 
   2  10   5       11.22       12.52      0.88 o 
   3  10   5        3.52        3.64      0.56 o 
  -2  11   5       72.72       73.04      2.14 o 
  -1  11   5        6.96        6.03      1.18 o 
   0  11   5      109.76      108.89      1.80 o 
   1  11   5       62.08       64.67      1.44 o 
   2  11   5       17.06       16.46      1.37 o 
  -6   0   6       46.97       48.80      1.75 o 
  -5   0   6       24.85       25.77      1.00 o 
  -4   0   6      179.05      178.67      2.71 o 
  -3   0   6      748.37      786.58      9.93 o 
  -2   0   6       20.18       22.22      0.69 o 
  -1   0   6     2158.51     1132.85     24.77 o 
   0   0   6        1.33        2.26      0.20 o 
   1   0   6        6.98        8.16      0.60 o 
   2   0   6       92.79       92.04      2.48 o 
   3   0   6      149.74      138.17      3.59 o 
   4   0   6      167.89      130.12      3.60 o 
   5   0   6       17.76       19.13      1.31 o 
   6   0   6        0.17        0.08      0.60 o 
  -6   1   6        1.13        1.20      0.51 o 
  -5   1   6       18.41       16.23      0.70 o 
  -4   1   6      112.40      112.18      1.48 o 
  -3   1   6      226.60      245.71      2.63 o 
  -2   1   6      273.85      276.20      2.86 o 
  -1   1   6      184.55      189.69      2.28 o 
   0   1   6      139.75      142.73      1.52 o 
   1   1   6       78.54       96.88      1.19 o 
   2   1   6      207.93      216.79      3.52 o 
   3   1   6      198.87      181.45      3.15 o 
   4   1   6       31.87       24.63      0.92 o 
   5   1   6        3.70        4.05      0.55 o 
   6   1   6       37.22       38.67      1.69 o 
  -6   2   6        2.23        1.57      0.48 o 
  -5   2   6        7.10        6.73      0.45 o 
  -4   2   6      106.24      105.20      1.87 o 
  -3   2   6       52.27       57.39      1.18 o 
  -2   2   6      404.48      405.96      4.60 o 
  -1   2   6       25.55       26.48      0.43 o 
   0   2   6      890.81      996.51      9.31 o 
   1   2   6      373.14      402.74      3.91 o 
   2   2   6        6.03        5.88      0.43 o 
   3   2   6      135.15      123.49      2.34 o 
   4   2   6       83.59       73.03      2.32 o 
   5   2   6        4.65        4.67      0.56 o 
   6   2   6       12.85       10.96      0.83 o 
  -6   3   6       27.55       27.97      1.18 o 
  -5   3   6       13.12       11.47      0.64 o 
  -4   3   6        1.43        0.60      0.29 o 
  -3   3   6       43.93       39.14      0.96 o 
  -2   3   6        5.59        4.20      0.41 o 
  -1   3   6       10.75        7.86      0.32 o 
   0   3   6       68.98       72.30      0.89 o 
   1   3   6      933.73     1012.13      9.49 o 
   2   3   6        5.29        4.50      0.25 o 
   3   3   6       18.67       19.58      1.10 o 
   4   3   6      122.25      105.05      2.22 o 
   5   3   6       21.05       21.54      1.24 o 
  -6   4   6        1.89        2.39      0.55 o 
  -5   4   6        9.85        9.55      0.61 o 
  -4   4   6       33.99       30.57      1.06 o 
  -3   4   6        9.54        8.94      0.50 o 
  -2   4   6       32.65       35.82      0.90 o 
  -1   4   6       13.31       10.32      0.45 o 
   0   4   6      167.24      155.02      1.88 o 
   1   4   6      169.96      183.33      1.96 o 
   2   4   6       13.44       13.08      0.38 o 
   3   4   6      269.15      271.94      3.23 o 
   4   4   6       69.75       70.31      1.47 o 
   5   4   6        7.28        5.71      0.76 o 
  -6   5   6        3.48        3.53      0.61 o 
  -5   5   6        0.48        0.89      0.37 o 
  -4   5   6       41.13       37.65      1.23 o 
  -3   5   6      173.49      164.42      2.67 o 
  -2   5   6      187.74      182.46      2.81 o 
  -1   5   6       71.27       64.73      1.28 o 
   0   5   6       25.23       29.77      0.77 o 
   1   5   6       23.18       22.83      0.51 o 
   2   5   6       15.93       12.92      0.46 o 
   3   5   6       33.00       30.44      0.72 o 
   4   5   6      189.83      190.33      3.00 o 
   5   5   6       41.42       47.65      1.71 o 
  -5   6   6       49.06       49.25      1.38 o 
  -4   6   6        0.09        0.52      0.49 o 
  -3   6   6      355.73      334.66      4.84 o 
  -2   6   6       65.78       61.94      1.42 o 
  -1   6   6       16.70       14.82      0.62 o 
   0   6   6       52.37       53.47      1.15 o 
   1   6   6      127.93      124.11      1.97 o 
   2   6   6        8.85        9.44      0.62 o 
   3   6   6      114.21      105.56      2.03 o 
   4   6   6       35.13       35.90      1.05 o 
   5   6   6       58.36       62.84      2.71 o 
  -5   7   6       25.90       27.96      1.72 o 
  -4   7   6       30.37       28.95      1.02 o 
  -3   7   6       38.73       40.12      1.48 o 
  -2   7   6        5.94        5.94      0.49 o 
  -1   7   6      528.72      515.70      6.96 o 
   0   7   6      118.38      114.03      1.91 o 
   1   7   6        8.00        9.69      0.50 o 
   2   7   6       92.05       92.66      2.79 o 
   3   7   6        9.34        7.89      0.53 o 
   4   7   6        2.09        3.44      0.80 o 
  -5   8   6        8.33        9.79      0.79 o 
  -4   8   6      207.23      182.23      3.22 o 
  -3   8   6       36.29       32.49      1.07 o 
  -2   8   6       24.95       22.69      0.87 o 
  -1   8   6      101.16       93.99      2.19 o 
   0   8   6      243.95      237.69      4.98 o 
   1   8   6       43.96       45.68      1.09 o 
   2   8   6      255.29      259.96      3.84 o 
   3   8   6       14.07       14.46      1.02 o 
   4   8   6       33.31       36.62      1.90 o 
  -4   9   6       26.86       30.00      1.14 o 
  -3   9   6        0.42       -0.17      0.35 o 
  -2   9   6        0.52        0.34      0.84 o 
  -1   9   6       18.18       15.67      0.87 o 
   0   9   6       17.07       16.71      0.71 o 
   1   9   6      375.33      380.04      4.52 o 
   2   9   6       21.87       20.68      0.83 o 
   3   9   6       11.53       13.71      0.85 o 
  -3  10   6        8.67       10.02      1.16 o 
  -2  10   6       12.42       12.97      1.28 o 
  -1  10   6       21.86       22.27      1.09 o 
   0  10   6       12.20       10.84      0.75 o 
   1  10   6       77.91       74.08      1.37 o 
   2  10   6       11.03       11.67      0.98 o 
  -2  11   6        1.45        1.36      0.52 o 
  -1  11   6        4.55        5.07      0.66 o 
   0  11   6       24.42       24.25      0.80 o 
   1  11   6       78.31       80.72      1.80 o 
  -6   0   7        7.95        9.73      0.77 o 
  -5   0   7        6.93        7.26      0.61 o 
  -4   0   7        4.65        5.47      0.42 o 
  -3   0   7        0.42        0.45      0.24 o 
  -2   0   7      367.73      354.10      5.65 o 
  -1   0   7      190.63      204.23      3.41 o 
   0   0   7      273.12      291.61      4.67 o 
   1   0   7        2.39        2.70      0.44 o 
   2   0   7       72.22       73.46      2.16 o 
   3   0   7       49.06       44.02      1.71 o 
   4   0   7       82.78       81.52      2.63 o 
   5   0   7       36.07       24.79      1.45 o 
  -6   1   7       53.47       52.25      1.35 o 
  -5   1   7        0.79        1.51      0.37 o 
  -4   1   7       56.68       59.65      1.10 o 
  -3   1   7       59.04       55.93      0.86 o 
  -2   1   7      386.72      398.52      4.03 o 
  -1   1   7      119.43      134.17      1.74 o 
   0   1   7      209.23      246.85      2.50 o 
   1   1   7       24.73       31.69      0.68 o 
   2   1   7      143.75      133.43      2.91 o 
   3   1   7       44.12       43.32      1.20 o 
   4   1   7       10.63        6.68      0.58 o 
   5   1   7       11.65        7.09      1.44 o 
  -6   2   7       12.62       11.97      0.70 o 
  -5   2   7       58.82       61.49      1.24 o 
  -4   2   7      167.40      171.77      2.73 o 
  -3   2   7      172.32      165.49      2.15 o 
  -2   2   7       65.52       63.46      1.21 o 
  -1   2   7      215.10      217.07      2.27 o 
   0   2   7      244.73      265.69      2.68 o 
   1   2   7      219.01      221.72      2.29 o 
   2   2   7       98.15       92.22      1.81 o 
   3   2   7      222.14      216.90      3.71 o 
   4   2   7       11.05       11.82      0.87 o 
   5   2   7        4.84        5.12      0.58 o 
  -6   3   7       20.46       19.67      1.16 o 
  -5   3   7      195.36      183.72      3.59 o 
  -4   3   7        9.13        9.03      0.59 o 
  -3   3   7       51.71       50.81      1.15 o 
  -2   3   7      100.49       91.60      1.72 o 
  -1   3   7       92.66       99.47      1.16 o 
   0   3   7       78.15       92.29      1.10 o 
   1   3   7       13.96       14.06      0.36 o 
   2   3   7      100.78       95.53      1.62 o 
   3   3   7      342.19      325.23      5.25 o 
   4   3   7       48.53       37.48      1.18 o 
   5   3   7       24.18       22.05      0.99 o 
  -6   4   7       12.14       10.51      0.82 o 
  -5   4   7      158.30      145.25      2.68 o 
  -4   4   7       63.77       57.75      1.35 o 
  -3   4   7       30.55       33.52      1.32 o 
  -2   4   7       35.24       37.16      0.94 o 
  -1   4   7       19.75       17.78      0.70 o 
   0   4   7      113.37      126.15      1.56 o 
   1   4   7       23.23       27.71      0.51 o 
   2   4   7        4.51        5.56      0.39 o 
   3   4   7      471.19      445.22      6.45 o 
   4   4   7       10.61       10.84      0.68 o 
   5   4   7        0.91        1.46      0.40 o 
  -6   5   7        9.65       11.41      0.90 o 
  -5   5   7        0.10        0.44      0.44 o 
  -4   5   7       14.80       14.53      0.72 o 
  -3   5   7       77.32       77.95      1.60 o 
  -2   5   7      416.94      413.94      5.66 o 
  -1   5   7       82.15       85.37      1.57 o 
   0   5   7      299.19      316.49      3.72 o 
   1   5   7       16.15       16.13      0.41 o 
   2   5   7       24.10       24.41      0.74 o 
   3   5   7       99.21       98.04      1.49 o 
   4   5   7      295.62      284.93      4.30 o 
   5   5   7       14.74       16.73      0.82 o 
  -5   6   7       12.22       12.52      0.75 o 
  -4   6   7       25.71       21.09      0.86 o 
  -3   6   7       39.85       35.16      1.14 o 
  -2   6   7        2.73        3.74      0.41 o 
  -1   6   7     1153.99     1115.64     14.11 o 
   0   6   7      153.03      150.58      2.05 o 
   1   6   7       42.99       42.18      0.97 o 
   2   6   7       65.79       59.27      1.05 o 
   3   6   7       73.17       69.71      1.45 o 
   4   6   7       52.64       57.33      1.72 o 
  -5   7   7        3.47        3.69      0.74 o 
  -4   7   7       69.90       67.44      1.64 o 
  -3   7   7      191.24      183.18      3.08 o 
  -2   7   7       23.06       22.85      0.84 o 
  -1   7   7       13.05       12.17      0.62 o 
   0   7   7        5.53        5.90      0.39 o 
   1   7   7       79.50       77.97      1.48 o 
   2   7   7       33.79       32.70      0.96 o 
   3   7   7        3.24        4.14      0.45 o 
   4   7   7       52.95       61.78      1.91 o 
  -4   8   7      176.17      162.82      2.98 o 
  -3   8   7       21.80       19.50      0.86 o 
  -2   8   7       19.71       19.05      0.81 o 
  -1   8   7      240.74      241.09      3.75 o 
   0   8   7      156.92      148.99      2.44 o 
   1   8   7       97.41       98.58      1.98 o 
   2   8   7       87.76       91.12      1.80 o 
   3   8   7       13.19       14.51      0.72 o 
   4   8   7        4.04        5.25      1.01 o 
  -4   9   7       48.43       47.27      1.46 o 
  -3   9   7       25.18       29.49      1.10 o 
  -2   9   7       22.82       20.57      0.90 o 
  -1   9   7       13.58       13.61      0.85 o 
   0   9   7        9.18       10.52      0.73 o 
   1   9   7      180.10      181.94      2.50 o 
   2   9   7       21.02       21.84      0.87 o 
   3   9   7       55.86       54.70      1.40 o 
  -3  10   7       12.50       16.34      2.61 o 
  -2  10   7       12.26       12.20      0.90 o 
  -1  10   7       24.02       21.71      1.45 o 
   0  10   7       33.80       31.60      1.00 o 
   1  10   7      140.14      145.14      2.59 o 
   2  10   7        3.13        3.60      0.52 o 
  -1  11   7       26.41       23.23      1.74 o 
   0  11   7       93.64       93.70      1.68 o 
  -6   0   8       55.76       60.55      1.81 o 
  -5   0   8        6.20        6.29      0.98 o 
  -4   0   8        2.67        1.55      0.42 o 
  -3   0   8      130.49      122.79      2.02 o 
  -2   0   8       49.59       51.89      1.24 o 
  -1   0   8      375.08      431.64      6.80 o 
   0   0   8        4.22        6.24      0.95 o 
   1   0   8      856.15      792.24     16.37 o 
   2   0   8        5.07        6.23      0.67 o 
   3   0   8       61.26       55.02      1.96 o 
   4   0   8        0.77        2.13      0.63 o 
   5   0   8       12.86       11.86      1.13 o 
  -6   1   8       98.93      101.57      2.08 o 
  -5   1   8        0.88        0.85      0.29 o 
  -4   1   8       34.75       39.38      1.46 o 
  -3   1   8       63.06       67.18      1.14 o 
  -2   1   8       57.25       52.06      0.91 o 
  -1   1   8      118.99      121.12      1.42 o 
   0   1   8       36.21       37.34      0.55 o 
   1   1   8      166.36      146.78      1.87 o 
   2   1   8        9.64        9.48      1.71 o 
   3   1   8       50.10       48.20      1.29 o 
   4   1   8       88.76       73.17      1.78 o 
   5   1   8       63.77       60.87      2.63 o 
  -6   2   8       22.98       23.35      1.20 o 
  -5   2   8       23.16       21.17      1.13 o 
  -4   2   8       60.61       60.49      1.75 o 
  -3   2   8       23.70       25.90      0.79 o 
  -2   2   8      169.05      182.84      3.48 o 
  -1   2   8      128.30      138.95      1.58 o 
   0   2   8       91.74       88.53      1.09 o 
   1   2   8        7.54        9.53      0.31 o 
   2   2   8      684.17      666.87      8.39 o 
   3   2   8       43.44       42.97      1.21 o 
   4   2   8       38.03       36.96      1.20 o 
   5   2   8       12.02       13.60      0.83 o 
  -6   3   8        5.50        4.67      0.56 o 
  -5   3   8       11.41        9.88      0.76 o 
  -4   3   8       24.86       25.01      0.85 o 
  -3   3   8      479.01      465.90      6.30 o 
  -2   3   8      132.21      130.04      2.13 o 
  -1   3   8       56.54       53.02      0.74 o 
   0   3   8       71.53       70.89      0.93 o 
   1   3   8       32.79       36.83      0.61 o 
   2   3   8      116.15      106.08      2.50 o 
   3   3   8      324.90      317.90      4.42 o 
   4   3   8       46.73       42.56      1.29 o 
   5   3   8       14.77       14.38      0.88 o 
  -6   4   8       19.48       20.93      0.84 o 
  -5   4   8       53.82       55.02      1.41 o 
  -4   4   8       38.28       36.69      1.07 o 
  -3   4   8      115.91      114.20      2.05 o 
  -2   4   8      585.75      552.49      7.66 o 
  -1   4   8        9.72        8.25      0.35 o 
   0   4   8       29.99       31.73      0.55 o 
   1   4   8       15.09       20.14      0.45 o 
   2   4   8       13.64       15.93      0.83 o 
   3   4   8       89.86       90.95      1.71 o 
   4   4   8       20.14       21.07      0.83 o 
   5   4   8       36.23       39.08      1.19 o 
  -5   5   8        2.04        2.49      0.47 o 
  -4   5   8        2.27        2.90      0.44 o 
  -3   5   8       60.90       58.88      1.68 o 
  -2   5   8      305.56      299.81      4.33 o 
  -1   5   8       78.29       73.17      1.44 o 
   0   5   8      116.53      123.74      1.74 o 
   1   5   8       18.74       17.35      0.52 o 
   2   5   8        1.45        1.26      0.53 o 
   3   5   8       35.06       29.64      0.91 o 
   4   5   8      103.78       98.20      1.92 o 
   5   5   8       55.85       60.60      1.52 o 
  -5   6   8        2.00        2.18      0.47 o 
  -4   6   8        7.01        7.17      0.59 o 
  -3   6   8        9.93       10.22      0.94 o 
  -2   6   8       82.39       76.85      1.60 o 
  -1   6   8      411.63      391.19      5.43 o 
   0   6   8       26.98       27.34      0.75 o 
   1   6   8       36.32       37.59      0.92 o 
   2   6   8       49.17       39.72      1.36 o 
   3   6   8        7.33        4.85      0.63 o 
   4   6   8        5.89        7.94      1.03 o 
  -5   7   8       33.23       34.02      1.27 o 
  -4   7   8        9.32        8.40      0.65 o 
  -3   7   8      128.69      124.96      2.49 o 
  -2   7   8       30.69       28.58      0.95 o 
  -1   7   8       15.86       16.20      0.70 o 
   0   7   8      140.75      130.75      1.92 o 
   1   7   8      105.75      100.35      1.79 o 
   2   7   8        8.66        8.63      1.11 o 
   3   7   8       33.57       30.96      1.98 o 
   4   7   8       37.57       40.66      2.53 o 
  -4   8   8       40.29       29.92      1.33 o 
  -3   8   8       10.78        9.45      0.66 o 
  -2   8   8       24.78       24.96      0.93 o 
  -1   8   8        7.74        9.38      0.60 o 
   0   8   8      164.65      165.83      2.67 o 
   1   8   8       96.66       95.28      1.80 o 
   2   8   8       85.58       77.23      2.58 o 
   3   8   8       38.07       43.06      1.22 o 
  -3   9   8       68.71       79.09      1.91 o 
  -2   9   8        3.75        3.66      0.51 o 
  -1   9   8       11.53       11.54      0.81 o 
   0   9   8       26.98       24.99      1.46 o 
   1   9   8       58.82       57.55      1.84 o 
   2   9   8        1.04        0.72      0.39 o 
   3   9   8       24.00       25.84      1.01 o 
  -2  10   8       30.34       28.49      1.79 o 
  -1  10   8       13.35       15.20      0.95 o 
   0  10   8       44.56       44.07      1.22 o 
   1  10   8       54.22       54.88      1.43 o 
   2  10   8        4.39        6.56      0.62 o 
  -6   0   9        3.91        5.14      0.91 o 
  -5   0   9        0.26        0.51      0.45 o 
  -4   0   9      125.66      129.33      2.22 o 
  -3   0   9       13.64       11.50      0.55 o 
  -2   0   9       28.55       33.20      0.85 o 
  -1   0   9      148.48      166.45      2.35 o 
   0   0   9      168.68      169.08      3.01 o 
   1   0   9       59.34       50.55      1.71 o 
   2   0   9     1382.72     1322.57     27.07 o 
   3   0   9       32.45       26.73      1.34 o 
   4   0   9        3.80        4.10      0.73 o 
   5   0   9       43.60       39.69      1.92 o 
  -6   1   9       10.27       12.20      0.75 o 
  -5   1   9        9.84       10.26      0.67 o 
  -4   1   9      161.96      170.62      2.82 o 
  -3   1   9       10.75       11.64      0.51 o 
  -2   1   9       65.07       60.27      1.36 o 
  -1   1   9      126.87      151.36      1.74 o 
   0   1   9      105.14      107.03      1.19 o 
   1   1   9      119.57      111.01      1.53 o 
   2   1   9      511.01      501.69      7.66 o 
   3   1   9        3.29        2.95      0.66 o 
   4   1   9       17.43       15.19      0.82 o 
   5   1   9       18.61       19.57      1.01 o 
  -6   2   9       18.20       16.41      0.87 o 
  -5   2   9       10.31       10.00      0.55 o 
  -4   2   9       12.93       12.18      0.86 o 
  -3   2   9      212.73      203.13      3.11 o 
  -2   2   9      200.61      222.91      2.80 o 
  -1   2   9       49.83       51.27      0.83 o 
   0   2   9      107.02      108.91      1.31 o 
   1   2   9      224.60      215.82      2.30 o 
   2   2   9      319.05      312.72      4.31 o 
   3   2   9      119.27      109.79      3.08 o 
   4   2   9       28.06       22.22      1.68 o 
   5   2   9        3.59        4.97      0.63 o 
  -6   3   9        7.09        7.00      0.57 o 
  -5   3   9        9.21        8.64      0.61 o 
  -4   3   9       16.37       16.64      0.73 o 
  -3   3   9      201.07      198.21      3.46 o 
  -2   3   9        3.02        2.98      0.39 o 
  -1   3   9       74.64       69.97      1.26 o 
   0   3   9      129.70      128.16      1.50 o 
   1   3   9        8.84        7.60      0.30 o 
   2   3   9      139.40      133.70      2.81 o 
   3   3   9      387.62      352.61      4.88 o 
   4   3   9        4.56        3.73      0.53 o 
   5   3   9        2.31        2.05      0.52 o 
  -6   4   9       19.48       20.49      0.85 o 
  -5   4   9       26.74       24.05      1.18 o 
  -4   4   9       16.51       15.97      0.74 o 
  -3   4   9       18.76       16.71      0.72 o 
  -2   4   9      787.70      754.18      9.78 o 
  -1   4   9        0.22        0.17      0.20 o 
   0   4   9       67.90       69.50      1.14 o 
   1   4   9       59.13       63.68      0.91 o 
   2   4   9        3.90        4.39      0.41 o 
   3   4   9       13.27       12.73      0.63 o 
   4   4   9       57.62       55.30      1.36 o 
   5   4   9       42.82       48.54      1.35 o 
  -5   5   9        8.67        7.94      0.81 o 
  -4   5   9        8.72        8.81      0.71 o 
  -3   5   9       43.17       41.84      1.15 o 
  -2   5   9       28.45       26.76      0.87 o 
  -1   5   9       53.39       56.80      1.37 o 
   0   5   9       90.10       78.26      1.28 o 
   1   5   9        0.30        0.26      0.21 o 
   2   5   9       16.16       15.75      1.09 o 
   3   5   9       34.43       31.35      1.69 o 
   4   5   9        7.59        7.56      0.58 o 
  -5   6   9        6.12        7.23      0.66 o 
  -4   6   9       46.76       45.97      1.31 o 
  -3   6   9       17.83       16.19      1.13 o 
  -2   6   9      113.56      111.88      2.10 o 
  -1   6   9       48.77       43.91      1.12 o 
   0   6   9       75.75       79.14      1.33 o 
   1   6   9      118.28      106.04      2.68 o 
   2   6   9       44.83       40.39      1.42 o 
   3   6   9        0.17        0.76      0.48 o 
   4   6   9        2.91        2.61      0.59 o 
  -5   7   9        9.91        8.93      0.73 o 
  -4   7   9       24.34       28.23      1.07 o 
  -3   7   9       16.21       14.23      1.45 o 
  -2   7   9       43.77       45.94      1.25 o 
  -1   7   9      166.45      168.00      2.80 o 
   0   7   9       62.19       58.34      1.32 o 
   1   7   9       17.60       17.56      0.99 o 
   2   7   9       87.07       77.31      2.34 o 
   3   7   9        6.35        6.47      0.77 o 
  -4   8   9       74.98       76.28      1.88 o 
  -3   8   9        3.01        2.21      0.45 o 
  -2   8   9      103.97       99.70      2.48 o 
  -1   8   9       63.08       62.36      1.49 o 
   0   8   9        3.65        3.77      0.43 o 
   1   8   9       17.29       15.37      0.95 o 
   2   8   9       19.88       20.04      1.03 o 
   3   8   9       33.40       38.81      1.57 o 
  -3   9   9       64.28       69.05      1.76 o 
  -2   9   9       18.88       19.66      1.45 o 
  -1   9   9       27.94       26.01      1.24 o 
   0   9   9        2.35        1.80      0.41 o 
   1   9   9       16.11       16.50      2.04 o 
   2   9   9        8.39        8.40      0.66 o 
  -2  10   9       33.48       34.67      1.44 o 
  -1  10   9        6.39        7.74      0.82 o 
   0  10   9       32.52       35.20      1.11 o 
   1  10   9       75.69       79.21      1.82 o 
  -6   0  10       11.52       12.95      1.54 o 
  -5   0  10       21.14       22.98      1.10 o 
  -4   0  10       50.90       54.82      1.63 o 
  -3   0  10        0.91        1.98      0.55 o 
  -2   0  10        1.87        1.40      0.29 o 
  -1   0  10       30.73       29.15      1.02 o 
   0   0  10        3.56        4.60      0.44 o 
   1   0  10      402.75      379.33      6.25 o 
   2   0  10        2.62        3.80      0.65 o 
   3   0  10      107.87       98.52      2.98 o 
   4   0  10        7.27        6.14      0.88 o 
   5   0  10        2.08        2.71      0.81 o 
  -6   1  10        8.94        9.02      0.72 o 
  -5   1  10       39.60       39.98      1.21 o 
  -4   1  10      594.15      590.63      6.91 o 
  -3   1  10      154.70      152.89      3.54 o 
  -2   1  10        0.57        0.52      0.22 o 
  -1   1  10      128.18      140.56      1.71 o 
   0   1  10       97.31       95.64      1.13 o 
   1   1  10       20.26       18.81      0.61 o 
   2   1  10      299.58      289.47      4.74 o 
   3   1  10       24.83       22.62      0.92 o 
   4   1  10       19.06       18.66      0.91 o 
   5   1  10       12.03       12.71      0.86 o 
  -6   2  10        7.87        7.59      1.09 o 
  -5   2  10        1.55        1.10      0.35 o 
  -4   2  10       28.77       28.50      1.05 o 
  -3   2  10      542.03      528.77      7.10 o 
  -2   2  10       73.25       79.83      1.29 o 
  -1   2  10       23.87       24.42      0.94 o 
   0   2  10      114.44      109.58      1.25 o 
   1   2  10      225.06      219.12      2.37 o 
   2   2  10       16.20       15.73      0.98 o 
   3   2  10       18.59       17.95      1.38 o 
   4   2  10       22.01       25.97      1.06 o 
   5   2  10       21.68       26.99      1.19 o 
  -6   3  10        1.43        1.85      0.51 o 
  -5   3  10       18.61       18.26      0.84 o 
  -4   3  10        1.00        1.13      0.35 o 
  -3   3  10      140.16      140.63      2.41 o 
  -2   3  10      153.93      155.55      2.54 o 
  -1   3  10       10.75       15.03      0.85 o 
   0   3  10       92.28       91.03      1.18 o 
   1   3  10        0.02       -0.09      0.17 o 
   2   3  10       42.80       43.36      1.85 o 
   3   3  10       53.59       56.11      1.31 o 
   4   3  10        6.87        7.80      0.58 o 
  -5   4  10       29.49       29.83      1.07 o 
  -4   4  10        0.48        0.12      0.33 o 
  -3   4  10      220.71      214.00      3.38 o 
  -2   4  10      178.95      175.04      2.82 o 
  -1   4  10       32.27       28.92      0.86 o 
   0   4  10      108.38       96.76      1.48 o 
   1   4  10       14.97       10.78      0.74 o 
   2   4  10       64.23       57.72      1.26 o 
   3   4  10        1.79        1.29      0.37 o 
   4   4  10       12.21       11.11      0.67 o 
  -5   5  10       14.31       14.83      1.40 o 
  -4   5  10       33.46       34.01      1.12 o 
  -3   5  10       11.55       12.18      0.67 o 
  -2   5  10       29.15       30.55      0.95 o 
  -1   5  10       36.33       31.09      1.03 o 
   0   5  10       51.41       42.14      0.89 o 
   1   5  10        2.74        2.54      0.51 o 
   2   5  10      131.60      118.01      2.73 o 
   3   5  10       18.97       19.01      1.23 o 
   4   5  10       51.31       54.14      1.39 o 
  -5   6  10       13.64       15.05      0.86 o 
  -4   6  10        8.99        9.38      0.67 o 
  -3   6  10       29.86       27.27      1.05 o 
  -2   6  10       14.21       13.53      0.68 o 
  -1   6  10      124.94      121.00      2.19 o 
   0   6  10       13.06       13.26      0.54 o 
   1   6  10      209.98      176.06      3.59 o 
   2   6  10       14.97       13.93      0.91 o 
   3   6  10       39.15       36.59      1.45 o 
   4   6  10       48.39       55.85      1.91 o 
  -4   7  10       40.70       49.21      1.72 o 
  -3   7  10        9.45       10.78      1.02 o 
  -2   7  10       22.31       23.77      0.91 o 
  -1   7  10      284.62      270.76      4.13 o 
   0   7  10       15.93       16.94      0.62 o 
   1   7  10        1.28        2.44      0.58 o 
   2   7  10        9.65        9.05      0.81 o 
   3   7  10       21.61       24.28      1.24 o 
  -4   8  10       16.77       16.88      1.67 o 
  -3   8  10       44.00       46.52      1.38 o 
  -2   8  10       29.21       28.80      1.25 o 
  -1   8  10        3.20        2.88      0.45 o 
   0   8  10        0.37        0.75      0.38 o 
   1   8  10       70.49       63.73      2.18 o 
   2   8  10       70.95       68.46      2.76 o 
  -3   9  10        7.74        9.00      0.88 o 
  -2   9  10       46.07       41.29      1.56 o 
  -1   9  10       20.30       23.33      0.82 o 
   0   9  10      125.63      133.56      2.41 o 
   1   9  10        4.80        5.47      0.77 o 
   2   9  10        9.72       10.02      0.70 o 
  -1  10  10        6.99        7.30      0.63 o 
   0  10  10        9.13       11.86      1.72 o 
  -6   0  11       44.36       42.10      2.52 o 
  -5   0  11        5.78        5.18      0.67 o 
  -4   0  11      130.15      131.83      2.89 o 
  -3   0  11       14.61       14.88      0.65 o 
  -2   0  11       19.14       18.89      1.63 o 
  -1   0  11        6.87        7.22      0.56 o 
   0   0  11       74.01       70.83      1.66 o 
   1   0  11      466.42      470.39      6.26 o 
   2   0  11      294.89      279.09      6.57 o 
   3   0  11       27.02       20.30      1.25 o 
   4   0  11       94.49      115.17      3.57 o 
  -6   1  11        0.83        0.88      0.48 o 
  -5   1  11       56.20       54.60      1.47 o 
  -4   1  11       48.55       51.19      1.47 o 
  -3   1  11        1.58        1.85      0.35 o 
  -2   1  11       36.98       36.65      0.83 o 
  -1   1  11       43.29       45.19      0.76 o 
   0   1  11        0.65        0.74      0.26 o 
   1   1  11      777.93      775.81      8.46 o 
   2   1  11      189.37      182.98      2.83 o 
   3   1  11        0.56        0.88      0.39 o 
   4   1  11        2.14        1.08      0.53 o 
  -5   2  11       77.63       73.59      1.75 o 
  -4   2  11       84.13       79.13      1.70 o 
  -3   2  11      278.77      274.80      4.09 o 
  -2   2  11        6.05        6.11      0.66 o 
  -1   2  11       67.70       58.85      0.83 o 
   0   2  11      319.41      307.75      2.97 o 
   1   2  11      162.01      159.98      2.47 o 
   2   2  11        2.57        2.64      0.38 o 
   3   2  11      111.67      112.92      2.07 o 
   4   2  11       70.48       71.84      2.28 o 
  -5   3  11        3.83        3.91      0.46 o 
  -4   3  11       46.71       49.27      1.81 o 
  -3   3  11       38.17       36.71      1.23 o 
  -2   3  11       92.84       91.30      1.76 o 
  -1   3  11       44.46       37.12      0.74 o 
   0   3  11       18.67       17.91      0.52 o 
   1   3  11       25.47       24.17      0.76 o 
   2   3  11       32.34       30.30      0.90 o 
   3   3  11       30.21       29.98      0.96 o 
   4   3  11        4.14        5.20      0.54 o 
  -5   4  11        5.37        4.54      0.55 o 
  -4   4  11        2.09        2.02      0.43 o 
  -3   4  11       64.27       64.50      2.09 o 
  -2   4  11       29.76       30.39      0.95 o 
  -1   4  11       11.78       15.10      0.67 o 
   0   4  11      227.42      207.12      2.69 o 
   1   4  11       19.66       16.34      0.91 o 
   2   4  11        4.95        4.36      0.89 o 
   3   4  11        1.22        0.95      0.37 o 
   4   4  11       19.11       24.72      1.42 o 
  -5   5  11       50.00       61.34      1.65 o 
  -4   5  11       14.03       12.51      0.74 o 
  -3   5  11       30.05       29.89      1.00 o 
  -2   5  11       23.87       26.23      0.95 o 
  -1   5  11      114.33      108.99      2.02 o 
   0   5  11       49.87       44.40      1.96 o 
   1   5  11      119.88      101.91      4.61 o 
   2   5  11       27.11       24.02      1.90 o 
   3   5  11       18.82       19.35      1.09 o 
   4   5  11       21.93       21.56      2.01 o 
  -4   6  11       26.65       25.98      1.04 o 
  -3   6  11        5.30        5.70      0.55 o 
  -2   6  11       16.73       16.60      0.79 o 
  -1   6  11       53.76       52.19      1.30 o 
   0   6  11        1.71        1.81      0.39 o 
   1   6  11       12.39        9.29      0.78 o 
   2   6  11       10.76       10.41      0.86 o 
   3   6  11        8.07        8.01      1.11 o 
  -4   7  11       75.94       86.07      2.02 o 
  -3   7  11       25.48       26.83      1.03 o 
  -2   7  11      134.98      134.84      2.53 o 
  -1   7  11        2.33        2.40      0.36 o 
   0   7  11       32.64       31.00      0.85 o 
   1   7  11       37.60       37.59      1.48 o 
   2   7  11       67.06       55.19      1.85 o 
   3   7  11        8.56       12.95      1.83 o 
  -3   8  11       28.33       28.73      1.42 o 
  -2   8  11        5.92        5.45      0.72 o 
  -1   8  11       54.19       52.64      1.60 o 
   0   8  11        3.10        3.49      0.41 o 
   1   8  11       20.68       21.93      1.69 o 
   2   8  11       17.83       18.79      0.88 o 
  -2   9  11       26.08       24.99      1.06 o 
  -1   9  11       39.14       41.61      1.64 o 
   0   9  11       10.01       11.70      0.97 o 
   1   9  11       37.13       39.29      1.61 o 
  -5   0  12       12.32       12.53      0.93 o 
  -4   0  12      515.40      512.94      8.64 o 
  -3   0  12        3.27        3.15      0.64 o 
  -2   0  12       23.50       23.73      0.99 o 
  -1   0  12        1.14        0.46      0.29 o 
   0   0  12       17.55       15.43      0.65 o 
   1   0  12      269.59      268.27      4.77 o 
   2   0  12        0.42       -0.25      0.49 o 
   3   0  12       29.76       32.14      1.59 o 
   4   0  12        0.41        0.73      0.62 o 
  -5   1  12      274.87      277.75      4.43 o 
  -4   1  12        6.94        5.58      0.58 o 
  -3   1  12      173.33      169.26      2.86 o 
  -2   1  12       74.86       77.52      1.90 o 
  -1   1  12       29.03       25.56      0.58 o 
   0   1  12       35.13       35.07      0.73 o 
   1   1  12      508.65      491.25      5.88 o 
   2   1  12      140.38      140.52      2.36 o 
   3   1  12        6.68        8.56      0.66 o 
   4   1  12       31.27       32.23      1.32 o 
  -5   2  12       10.49       11.53      0.88 o 
  -4   2  12       65.51       64.72      1.37 o 
  -3   2  12      159.86      159.86      2.72 o 
  -2   2  12        8.94        8.01      0.88 o 
  -1   2  12       21.82       17.34      0.52 o 
   0   2  12      154.23      163.20      1.78 o 
   1   2  12       29.30       31.12      0.89 o 
   2   2  12        7.89        9.68      0.58 o 
   3   2  12        0.25        0.52      0.36 o 
   4   2  12        7.53        8.93      0.66 o 
  -5   3  12       54.75       51.83      1.50 o 
  -4   3  12        0.38        0.30      0.35 o 
  -3   3  12       47.14       47.82      1.27 o 
  -2   3  12       55.40       50.74      1.25 o 
  -1   3  12      206.73      190.86      2.55 o 
   0   3  12      121.18      119.08      4.04 o 
   1   3  12       65.35       65.28      1.83 o 
   2   3  12        2.16        3.38      0.42 o 
   3   3  12       16.20       19.51      0.81 o 
   4   3  12        0.31       -0.24      0.38 o 
  -5   4  12        6.21        7.45      1.01 o 
  -4   4  12       17.04       15.46      1.25 o 
  -3   4  12       43.52       44.81      1.25 o 
  -2   4  12       13.09       13.51      0.68 o 
  -1   4  12       93.76       95.85      1.87 o 
   0   4  12       10.11        9.93      0.49 o 
   1   4  12        3.55        3.15      0.59 o 
   2   4  12        8.63        8.20      0.76 o 
   3   4  12      102.77      101.26      2.62 o 
  -4   5  12       17.85       17.74      1.78 o 
  -3   5  12       12.96       12.60      0.76 o 
  -2   5  12       39.77       40.56      1.17 o 
  -1   5  12       33.32       34.58      0.89 o 
   0   5  12        5.83        4.31      0.52 o 
   1   5  12       44.02       42.09      1.56 o 
   2   5  12        3.54        3.81      0.69 o 
   3   5  12        2.71        3.71      0.67 o 
  -4   6  12       80.51       80.90      2.17 o 
  -3   6  12       23.17       26.47      1.38 o 
  -2   6  12       15.14       14.83      0.76 o 
  -1   6  12       47.15       45.12      1.05 o 
   0   6  12       64.19       59.82      1.21 o 
   1   6  12        1.88        1.83      0.55 o 
   2   6  12        8.95        9.46      0.87 o 
   3   6  12        7.87       10.21      1.70 o 
  -3   7  12       20.43       20.22      0.95 o 
  -2   7  12       98.20      105.38      2.50 o 
  -1   7  12       72.64       73.09      1.42 o 
   0   7  12       11.06        9.59      0.85 o 
   1   7  12       22.49       24.13      1.24 o 
   2   7  12       12.68        9.59      0.90 o 
  -3   8  12        3.79        3.41      0.56 o 
  -2   8  12       18.97       18.53      0.92 o 
  -1   8  12       23.73       26.51      0.86 o 
   0   8  12       19.39       19.14      1.13 o 
   1   8  12        8.35       10.00      0.93 o 
  -5   0  13       24.64       23.86      2.00 o 
  -4   0  13      656.89      647.89     15.90 o 
  -3   0  13       11.17       10.12      1.31 o 
  -2   0  13        0.35        0.26      0.42 o 
  -1   0  13        0.25        0.19      0.30 o 
   0   0  13        0.58        0.32      0.33 o 
   1   0  13       74.81       74.13      1.91 o 
   2   0  13        7.29        6.75      0.66 o 
   3   0  13      100.79      105.44      3.33 o 
  -5   1  13       64.55       65.99      2.10 o 
  -4   1  13       42.71       41.01      1.29 o 
  -3   1  13       15.57       15.90      1.19 o 
  -2   1  13       18.68       17.01      0.82 o 
  -1   1  13       18.43       19.20      0.74 o 
   0   1  13       99.77      102.96      1.45 o 
   1   1  13        8.33        8.14      0.47 o 
   2   1  13        4.24        4.06      0.46 o 
   3   1  13       19.57       21.72      0.86 o 
  -5   2  13      123.08      126.96      2.59 o 
  -4   2  13       12.25       13.06      0.67 o 
  -3   2  13       13.74       12.39      0.69 o 
  -2   2  13        3.56        3.51      0.45 o 
  -1   2  13       36.36       32.83      0.73 o 
   0   2  13       60.30       59.12      1.03 o 
   1   2  13       23.69       24.34      1.13 o 
   2   2  13       63.98       68.48      2.87 o 
   3   2  13       32.48       38.07      1.15 o 
  -5   3  13        8.37        8.50      0.78 o 
  -4   3  13        3.74        3.87      0.52 o 
  -3   3  13        6.55        6.11      0.54 o 
  -2   3  13       71.79       71.87      1.59 o 
  -1   3  13       36.48       36.63      0.94 o 
   0   3  13      618.58      592.62      6.74 o 
   1   3  13        1.60        2.09      0.76 o 
   2   3  13        9.50       11.61      1.61 o 
   3   3  13       27.16       26.47      1.29 o 
  -4   4  13        8.19        7.27      0.73 o 
  -3   4  13       19.27       19.08      0.84 o 
  -2   4  13       17.05       15.01      1.07 o 
  -1   4  13      122.28      123.41      1.91 o 
   0   4  13      131.29      117.09      1.81 o 
   1   4  13        1.47        1.71      0.51 o 
   2   4  13        7.49        6.92      0.77 o 
   3   4  13        6.48        8.39      0.84 o 
  -4   5  13       14.33       12.45      0.87 o 
  -3   5  13        8.10        8.02      0.65 o 
  -2   5  13       39.73       42.36      1.23 o 
  -1   5  13       47.88       49.30      1.09 o 
   0   5  13      125.77      117.94      2.79 o 
   1   5  13       48.49       43.14      1.58 o 
   2   5  13       23.09       25.24      1.26 o 
  -3   6  13       16.00       15.41      0.84 o 
  -2   6  13       86.42       90.32      1.95 o 
  -1   6  13       51.80       51.12      1.15 o 
   0   6  13       15.67       14.97      1.02 o 
   1   6  13        7.55        8.36      0.85 o 
   2   6  13       33.35       32.65      1.48 o 
  -3   7  13       10.04       11.75      0.91 o 
  -2   7  13       47.23       43.99      1.35 o 
  -1   7  13       20.30       20.12      0.81 o 
   0   7  13        5.78        7.58      0.80 o 
   1   7  13       13.07       11.29      0.99 o 
  -1   8  13       62.58       74.22      1.52 o 
   0   8  13        5.12        6.13      1.29 o 
  -5   0  14       38.35       32.53      2.35 o 
  -4   0  14       17.57       15.94      1.67 o 
  -3   0  14        0.01        0.62      0.72 o 
  -1   0  14        5.69        5.51      0.49 o 
   0   0  14       15.19       16.61      0.83 o 
   1   0  14       15.42       17.66      0.95 o 
   2   0  14       17.66       17.36      0.98 o 
   3   0  14      121.38      132.28      7.09 o 
  -5   1  14        5.49        3.75      0.63 o 
  -4   1  14        1.35        1.29      0.46 o 
  -3   1  14        6.15        6.52      0.59 o 
  -2   1  14       13.46       12.52      0.61 o 
  -1   1  14      124.33      115.73      2.12 o 
   0   1  14      117.95      122.81      2.43 o 
   1   1  14       37.42       37.33      0.93 o 
   2   1  14        6.23        6.71      0.53 o 
   3   1  14       29.07       33.99      1.11 o 
  -4   2  14       14.84       16.87      1.47 o 
  -3   2  14        6.48        7.13      0.58 o 
  -2   2  14        9.49        8.72      0.52 o 
  -1   2  14      142.50      129.03      1.95 o 
   0   2  14        7.41        7.67      0.72 o 
   1   2  14      123.00      125.28      2.38 o 
   2   2  14      104.52      111.12      2.72 o 
   3   2  14        2.76        3.74      0.52 o 
  -4   3  14        5.83        5.58      0.60 o 
  -3   3  14       63.37       63.27      1.56 o 
  -2   3  14       27.61       26.76      0.81 o 
  -1   3  14        1.18        1.86      0.34 o 
   0   3  14       61.67       70.02      1.98 o 
   1   3  14       31.94       31.98      1.11 o 
   2   3  14       30.04       32.40      1.84 o 
   3   3  14       29.85       31.38      1.45 o 
  -4   4  14        1.76        2.17      0.61 o 
  -3   4  14        4.95        4.12      0.53 o 
  -2   4  14       18.97       20.61      1.47 o 
  -1   4  14      113.90      108.70      1.79 o 
   0   4  14        5.40        3.80      0.64 o 
   1   4  14       21.87       21.15      1.16 o 
   2   4  14       82.31       96.58      2.58 o 
  -3   5  14      100.11      102.06      2.18 o 
  -2   5  14       50.75       48.31      1.37 o 
  -1   5  14       79.37       78.61      1.49 o 
   0   5  14       42.88       47.91      1.70 o 
   1   5  14       19.20       16.52      1.06 o 
   2   5  14       25.63       31.86      2.05 o 
  -3   6  14       27.48       30.64      1.16 o 
  -2   6  14       99.81      105.17      2.20 o 
  -1   6  14       44.73       41.88      1.23 o 
   0   6  14        1.43        2.76      0.65 o 
   1   6  14        8.39        8.92      0.90 o 
  -2   7  14       69.13       73.20      1.54 o 
  -1   7  14       65.73       71.11      1.63 o 
   0   7  14        5.20        6.95      0.83 o 
  -4   0  15        0.99        1.89      0.95 o 
  -3   0  15        1.36        1.58      0.90 o 
  -2   0  15      198.90      191.25      5.94 o 
  -1   0  15        5.00        4.81      0.67 o 
   0   0  15        0.38        0.83      1.21 o 
   1   0  15      191.86      199.20      3.96 o 
   2   0  15       21.36       23.44      1.16 o 
  -4   1  15       23.27       24.16      1.07 o 
  -3   1  15       46.86       48.51      1.42 o 
  -2   1  15       49.15       46.38      1.11 o 
  -1   1  15      147.54      128.92      3.09 o 
   0   1  15      108.35      109.53      1.86 o 
   1   1  15       24.59       25.26      1.11 o 
   2   1  15       20.63       19.98      0.77 o 
  -4   2  15        9.85       10.03      0.77 o 
  -3   2  15       21.81       19.53      1.04 o 
  -2   2  15       10.13       10.26      0.55 o 
  -1   2  15        0.51        0.39      0.30 o 
   0   2  15       41.15       46.82      1.30 o 
   1   2  15        0.57        1.05      0.42 o 
   2   2  15        3.86        4.16      0.58 o 
  -4   3  15       61.76       64.64      2.05 o 
  -3   3  15        2.17        1.75      0.69 o 
  -2   3  15        0.61        0.64      0.33 o 
  -1   3  15       34.67       30.77      0.88 o 
   0   3  15       60.69       51.76      1.71 o 
   1   3  15       17.52       18.89      0.91 o 
   2   3  15       11.20       15.80      1.06 o 
  -3   4  15       34.17       35.65      1.21 o 
  -2   4  15       13.33       12.44      0.63 o 
  -1   4  15        9.46       10.96      0.75 o 
   0   4  15       46.89       44.96      1.63 o 
   1   4  15       15.85       15.02      1.04 o 
  -3   5  15       18.27       20.97      1.00 o 
  -2   5  15        7.20        6.38      0.53 o 
  -1   5  15      169.22      178.06      2.64 o 
   0   5  15       46.62       50.31      1.79 o 
   1   5  15       11.56       12.27      1.02 o 
  -2   6  15       49.29       54.69      1.30 o 
  -1   6  15       14.64       14.30      1.34 o 
   0   6  15       31.55       37.72      1.88 o 
  -3   0  16        7.04        6.35      1.26 o 
  -2   0  16        7.92        7.58      1.29 o 
  -1   0  16        5.54        5.35      0.72 o 
   0   0  16        1.01        0.31      0.71 o 
   1   0  16        5.47        7.65      1.28 o 
  -3   1  16       11.41       11.54      1.07 o 
  -2   1  16        3.40        4.68      0.61 o 
  -1   1  16       13.68       12.77      1.15 o 
   0   1  16       88.50       95.10      2.01 o 
   1   1  16        9.71        9.69      0.72 o 
  -3   2  16      101.42      103.19      4.30 o 
  -2   2  16        1.25        1.28      0.38 o 
  -1   2  16        2.92        3.46      0.53 o 
   0   2  16       40.05       41.83      1.55 o 
   1   2  16        8.64       11.71      0.77 o 
  -3   3  16        5.88        7.10      0.67 o 
  -2   3  16       14.97       14.53      0.68 o 
  -1   3  16       13.16       15.72      0.99 o 
   0   3  16        6.52        6.68      1.17 o 
   1   3  16       10.23       12.90      1.01 o 
  -2   4  16       27.42       29.14      1.04 o 
  -1   4  16       34.40       38.49      1.92 o 
   0   4  16       52.35       56.91      1.92 o 
  -1   5  16      175.35      181.97      3.98 o 
  -2   0  17        1.62        1.88      0.99 o 
  -1   0  17        4.51        2.70      1.02 o 
   0   0  17       44.12       48.83      2.66 o 
  -2   1  17      115.99       98.95      5.65 o 
  -1   1  17       29.74       30.64      1.54 o 
   0   1  17       28.30       32.53      2.21 o 
  -2   2  17        9.41        9.08      0.80 o 
  -1   2  17       11.75       11.48      0.95 o 
   0   2  17       20.46       22.52      1.23 o 
  -1   3  17       90.60      102.75      2.66 o 
                                                 
